# Supplementary material for: The Impact of the Major Endoribonucleases RNase E and RNase III and of the sRNA StsR on Photosynthesis Gene Expression in Rhodobacter sphaeroides Is Growth-Phase-Dependent
Source: Int J Mol Sci. 2024 Aug 22;25(16):9123. doi: 10.3390/ijms25169123 (PMC11354728; doi:10.3390/ijms25169123)
Supplement: Supplementary file 1 [file ijms-25-09123-s001.zip]

Archive with 4 entries (4 files):
- Boerner2024_Supplement.pdf
- Table_S1_all_genes_lfc_and_adj_pvalue.xlsx
- Table_S2_selected_genes_lfc_and_adj_pvalue.xlsx
- Table_S3_gene_expression_changes_between_wt_and_mutant_strains.xlsx
