# Supplementary material for: The Impact of the Major Endoribonucleases RNase E and RNase III and of the sRNA StsR on Photosynthesis Gene Expression in Rhodobacter sphaeroides Is Growth-Phase-Dependent
Source: Int J Mol Sci. 2024 Aug 22;25(16):9123. doi: 10.3390/ijms25169123 (PMC11354728; doi:10.3390/ijms25169123)
Supplement: Supplementary file 1 [file ijms-25-09123-s001.zip › Table_S1_all_genes_lfc_and_adj_pvalue.xlsx]

## Sheet: log2 fold change
Name	wt_exp	rne_exp	rnc_exp	stsr_exp	wt_stat	rne_stat	rnc_stat	stsr_stat
3'RSP3594_gene	0.399680915418642	0.0242355557157144	-0.0879847182199776	1.18399817833815	2.16177735500273	0.314404172241991	3.0355651102329	1.37805196463173
3'RSP6250_gene	-0.716262375329646	-0.28198490684333	-1.03719642928075	1.22326835734682	2.39544218840917	0.556060900646165	1.19483186141293	1.03297563192035
3'UTR_RSP_0697_gene	1.85425324018996	0.870103918991519	1.11788225782867	1.19377981396099	6.88703838677441	4.63772821792168	5.21980562204539	4.87891400166359
3'UTR_RSP_1771_gene	-0.15502125029893	-0.656743699392941	-0.310171283571199	0.303047014930195	3.12972381290857	-0.425579692044397	2.35568163925201	1.15473287946627
3'UTR_RSP_3599_gene	0	0	0	0	0	0	0	0
3'UTR_RSP_7527_gene	0.68033356305391	-0.533054222217278	-0.661546103405399	1.2831974579773	1.39587516827445	5.1834519226246	2.16315692926055	1.87389632004964
5'RSP7390_gene	-0.742523529871914	0.338607028038894	-0.381992464134218	-0.0887077476517615	1.88841213416853	2.41453058893428	1.45660370627045	1.19621245537092
5'UTR_RSP_1162_gene	-0.475970492984479	-0.837582180888912	-1.10755572802607	0.206690477658109	3.34010468364442	0.343122247869737	1.08354812880816	1.2036898244434
5'UTR_RSP_3307_gene	1.19359714645584	-1.18022905545588	0.15878201544005	2.88883153229275	5.38820429870527	4.58836457906628	4.25352524375408	4.46691358252369
5'UTR_RSP_3620_gene	-1.41317095070382	-2.31225302722901	-0.330352643313397	0.0417215073128926	0.955562195617049	0.771535367537701	0.252060778526532	0.611174856013758
5'UTR_RSP_6236_gene	-0.588973799352396	-0.492271242319824	-1.11420677929186	0.245628080018077	-0.107873999387601	2.88052749074874	-0.320975926937054	0.678479547621529
aapP	0	0	-0.498792364476224	0.626204977330806	-0.479782707771556	-2.00120915749874	-1.19820840129068	2.0834689720499
aarF	-0.504848258596457	-0.0468420173657812	-0.0907361377323665	-0.0885683582919427	-0.394056292720084	-2.11662553382142	0.0776140344645195	-0.395609681610443
aat	-0.568258119609835	0.240569767709984	-0.489947647526193	0.182345732249898	-0.0964651739174122	0.746004571985187	0.418070228636076	-0.759450152932868
aatA	-0.403694414781193	-0.694755384739911	-0.57911149673813	-0.621842528474043	1.1311812288323	1.11890009322116	0.778330186355022	0.400263190948224
abc1	-0.64242376556688	-0.153758083048755	0.0591074813645323	0.0490729485927564	-1.98403964318969	-0.28158217459153	-1.57104693847303	0.28804897363906
accA	0.468513491338843	0.629449467325651	-0.0132249061413279	0.34664249190879	1.46800255683011	2.78577107449358	2.17425420106465	1.19372036540186
accB	-0.000208920073930422	-0.0551097696659713	-0.355911941517023	0.0546103342977106	2.86021917114203	3.97454537537339	3.19900875179497	1.29231769107339
accC	-0.00739362222776101	0.478880982148095	-0.140407830967424	0.464524350439596	0.5021325345438	2.73751408137002	0.861581685976728	1.20388777052993
accD	0.468560175701099	-0.0177491053572218	-0.322834676544194	0.151518315927421	-0.52659651488551	1.10371036357353	0.709244862764649	-0.228484291843258
acoR	-0.411852551648489	-0.762730067653599	-0.55870857342647	-0.927335655555392	0.543745558861718	-3.9378922728768	-0.69401983600786	-1.8182522660398
acoR	-0.247383938420627	1.32558960901795	0.28153563794776	2.74423451919912	0.802629317185046	-1.34019617777386	0.842377433996206	0.510173645463066
acpP	-1.27099508550748	-1.42805152737528	-1.45135140575118	-0.53579609637036	1.94794450609562	2.96859471499939	2.40151555904317	0.946446897074181
acpP1	0.307553602506454	0.394317052099482	-0.222708435297529	-0.213765071395415	0.252819505161319	-0.0907005572307899	-0.195748284837381	0.709745755541005
acrA	-0.479469396823247	-0.396343815265442	-0.227174219617353	0.142552062139885	0.429145411082657	1.91413870692694	-0.418320471088481	0.4264309424345
acrB	-0.0374457484607776	-0.354938958483765	0.358829528318389	0.547193885331303	-1.21561892607721	-0.528434761000441	-1.60023600823485	-2.30443406088624
acsA	-0.352941343745078	0.460653458842462	-0.285713180890665	-0.734654962813686	0.28224096827185	-1.78737462545068	0.0567736897847057	-0.97776794039609
actP	1.10563629271846	0.799195933475634	0.977778144722525	0.863339161374783	1.42462548557055	1.2122733386301	1.127165119489	0.656499016651607
acuC1	-0.384347404919107	0.0946272904927318	-0.177964880949259	0.370365230829044	-2.7216734966759	-1.07744839375691	-1.9184847294141	-1.27796398105483
add	-0.678123017898135	-0.625802472290998	-0.154043064292255	-1.35387412637865	-1.21196171890005	-1.68409288369357	-2.10447745907929	-2.45534432251937
adh	-0.109422857059435	-0.795627776008367	-0.122428908949111	-0.107923808871297	-1.24384851180575	-3.60897896904972	-1.2299370567617	-0.348458277214654
adhI	0.892299369065583	0.59239765331088	0.961435180831831	1.26902114661196	-0.397569695762893	-0.828006363845311	-0.0159240870753502	-0.48912257423105
adk	-0.11335666444642	-0.00463933321156327	0.00237826286533608	-0.0787160674959478	0.753085454677612	0.0311722312683726	0.474903925472385	0.613890303786581
aglE	1.07482691848711	0.292601719387093	0.262947975066398	1.06351028341075	0.0504228166126105	0.56218755971385	-0.458343081127226	-1.06873807156649
aglF	-0.0783890469525099	0.0210309791162394	0.760363358486891	1.27229190774505	-1.42599461449777	-0.124552409567075	-0.642218088897199	-0.535287942002745
aglG	1.1450061916421	0.562273609404743	1.2181378940046	1.5259051186546	-1.54883301800103	-0.211875354839554	-0.649454239382092	0.234308480428415
aglK	0.345299835758464	0.270969222632171	0.695659093435892	1.01157033971671	0.451618235376006	-1.46180295096571	0.981180319323527	0.238956153435158
ahcY	-0.174754571352304	-0.072981137296934	-0.334398193211172	0.107715307970719	0.23198920975727	1.2002438225458	0.789128131741301	0.648959031715378
alaS	-0.0141497376251378	0.0407354138263455	-0.0400473182425808	0.0237556875585392	-0.316771399946887	0.58057150437917	-0.348501622045443	-1.11757519904454
ald	1.88822081680092	0.31213128488022	1.02003803392463	0.00104429603416919	-1.01732996569072	-0.0263501809199622	0.0915048432991661	-0.185602355309873
alr	-0.439846656278777	0.512408983075744	-0.550179599324049	-0.232843377675411	1.95802556179287	0.774925358711969	-0.0460232763892041	0.963955669573835
amiC	-0.165269032422201	-0.207327700420446	0.00615330466308679	-0.400608085632555	0.800844167272589	-0.566187107507489	0.0180626499441824	0.318247526432232
amiC	1.49647347327475	0.172661801256409	1.38111475387582	0.784843116621719	0.108025638570219	0.313450798857622	-0.518980735933165	1.93532860785906
ampC	0.0766035037053725	-0.104225875824481	0.62984350186524	0.862293329648877	1.11950187740338	2.09069799877591	0.922341550305025	0.608963816428496
ampD	-0.764562706106702	-0.397062973122058	-0.544004091340003	-0.590919945807911	0.24468310294103	-1.04208312466438	-0.315747392347856	1.04058574408217
ampR	0.943860637639168	0.0860200089267677	0.296071051911501	-0.352226879150578	-0.509751623618405	0.1589800143721	0.02363059564706	-0.352726836016896
amsA	0.443105949950544	0.622280642824639	0.198883168271715	-0.0285109900287519	0.643793105538138	0.220466518820538	0.529889203459606	0.493614221297194
amtB	0.825724587424426	1.03918972564146	0.887608884571315	0.89293371612519	0.547665881506491	0.635717553226806	-0.498752302088016	2.57727594462845
ansB	0.702061643307808	-1.02134841390861	-2.10740366786524	0.450510585462304	-0.645624950331931	-1.70952922365292	-0.821795823331525	2.59618203742791
appA	-0.169692740966723	-0.622807226978934	-0.667508048201186	-0.056539658702962	3.42748266791141	2.43420555468606	2.8461595098548	1.94253166416901
apt	1.33489281720511	1.59866426758848	0.927565746364632	0.944234361249736	0.868392263493653	2.44559175391627	0.992172710068715	0.0826473714874559
aqpZ	0.0290383484336525	-0.656190903243414	-0.0652222334932911	0.393950509351562	1.21064711137004	-1.6609622843321	0.793340462661093	-0.277876513045621
argB	-0.502610480625428	-0.0979554840057361	-0.888463045406335	-0.531671452435963	-0.660713405778357	0.160591281534783	0.519389139942079	0.60326750748456
argC	0.304454785184954	-0.577336628444507	-0.174146382845713	-0.0608488184988078	2.7257513929061	0.945614634946832	2.01870845232747	1.81254656567185
argD	0.546144368280875	-0.465791443692449	0.0340766936528844	-0.09625026270579	0.888803532515542	0.142401009130173	0.499587894183626	1.08305045900143
argE	0.706145906786666	4.80526419431451e-05	0.546659834116715	0.0699841147903678	-0.94634667739165	-0.98765071049192	-0.11537644340417	0.141027846903144
argE	-0.795981282435239	0.0591307735838546	-0.963592451591298	-0.729728659330283	-0.53142823624298	-1.34462291009256	-0.629366140637513	-0.06568398789127
argF	-0.932790136367429	-0.579539739815419	-0.43010230934025	-0.984260710455343	-0.457126698574028	-0.229776476823436	-0.843400990441278	0.639609380377638
argG	-0.250247562611838	-0.458040013598053	-0.366180345380727	-0.384023267423849	-0.32771303985046	1.13107133989192	0.138303777990768	0.0384254868266862
argI	-0.471457707087595	0.281313237550246	-0.103701612635255	0.0358773008377868	-2.43762157771131	-2.08516851745706	-2.16653978204972	-1.52472735246367
argJ	0.436097565331008	0.268360443351434	0.208678219000311	0.142904910417679	0.373343151846774	0.550902795988605	0.63404333387699	1.34423716217412
argK	0.0989501175116371	0.242874453058846	-0.2010520987443	-0.12466846933737	1.00461199976784	0.812443304687358	1.09141932446667	0.584046943953126
argS	-0.164488383097759	-0.132848419310238	-0.348002509478395	0.118333016081519	0.651032856281128	1.73342080082594	0.828752652841639	1.08651296322785
aroA	-0.271322175387695	0.0155541326081006	-0.520958291408606	-0.316923925832533	0.255039096219453	-0.576977968070028	0.478180337466898	-0.121973906476476
aroB	-0.813698030804616	0.0403012995396448	-0.581313414998515	-0.636090351306897	0.44430643045254	-0.828742920959074	0.623361865437044	1.17180429659145
aroC	0.0269487457277761	0.0429776459603122	-0.280910043661284	-0.233566349183956	0.73356832870961	1.08546583934839	0.945443914765231	0.711085700258815
aroE	-0.24835622470945	-0.334464587760577	-0.161399539409386	-0.563997497021609	-1.43343641265186	-0.497091096807492	-1.1550618539406	-0.751698654068548
aroK	-0.80726249644318	-0.339110726095217	-0.522871872084361	-0.464414215558042	1.03248055926091	0.092636415309604	0.543664837999966	1.19347712754276
aroQ	0.570736514606205	0.294091667878143	0.3314020465006	-0.00786385222701535	1.08461794771639	-3.77535695248722	0.8283423211013	0.425139601581911
arsC	-1.19296427587599	-0.8363396473423	0.0272916960941265	-0.543183902246122	0.0352303337242702	0.138106891659199	-0.823057320834367	-1.25220338426424
ArsH	-0.18042949904669	0.825105724830053	0.00122642405847079	-0.138875392560378	-0.148283264511666	-0.711133277061207	0.832874321845256	1.18507350513256
asd	-0.382490703052096	-0.291125322727269	-0.591559223295889	-0.224565502390714	0.758095876051543	1.53631583587698	0.219938254502916	-0.810949852478069
asnB	0.690078082098531	0.345102924093045	0.527503076123535	0.129988419153285	-0.153859258453569	-3.86694316705617	-0.788483139194086	-0.632438697738236
aspAT	0.349416003390745	-0.238047264077137	0.507242172892168	-0.135694935619334	-0.497442621865142	0.253435538901229	0.0296315294858653	-0.597588075115212
aspS	-0.502529048398865	-0.0763076369489431	-0.416845639100593	-0.386738991739311	-0.737211022656933	1.05557732651585	-0.7100276706808	-0.274719476842757
atpA	0.633470771489206	1.10953947315687	0.87120455865547	0.677800060662903	0.488395585737292	0.630146206506871	-0.109428379755916	0.455215642066666
atpA	-0.274537082853161	0.245748130312302	-0.352249747208571	0.0197371764412632	0.161035223745869	0.590904664229702	0.266920776501465	0.620057804324401
atpB	-1.44087297947717	-0.3525167885268	-1.30324091161264	-0.769960838761917	-0.0263814788770018	-0.622455701073972	-0.0458039900468845	-1.20693091996569
atpC	-0.122481404270531	0.531774298585655	-0.200069681868575	-0.0698500018887642	1.99040200666393	0.923285381117971	0.25159214220977	0.806939656756177
atpC-1	0.868735303035405	1.22747810924277	1.4363858424536	0.709659604967478	-0.191846066749352	0.971208507201332	-1.73302023301188	-0.901264259133486
atpD	0.418508148654865	0.92766291294316	0.417754756045468	0.653538752902654	0.172620546876928	1.97066304717162	0.972684318653404	1.00589223650802
atpD	0.171200170105485	0.74392068175241	-0.00973135550674174	0.0198122807529707	1.22953950775808	0.839116074412251	0.708863783806027	1.00629650633535
atpE	-1.08004843753885	-0.655974236156119	-1.17320968979938	-0.278910945589812	0.629159647540599	1.34675913419256	1.15622788434549	0.615850633125925
atpF	-0.631301307024696	0.129562778633698	-0.603942202722581	-0.106186336724254	1.27886603398718	0.478175683816152	0.983332898368417	-1.25260099485621
atpG	-0.162158340680807	0.420052821514721	-0.00123696694109392	0.313536363708471	0.151713009406225	1.31291127327206	-0.341645681173306	-0.385503055424918
atpH	-1.08111700356198	-0.727290685005172	-1.35989772525168	-0.663591883900269	-0.117268417352323	1.56607037142895	-1.08664642900697	0.0700941040993523
atpI	-0.968144762990783	-0.0706516822739278	-0.591839834303558	-0.413695821097999	0.121648491199121	1.59717433199819	0.155847571562107	-0.0772973353180929
atpX	-0.409985722179934	0.405162122533302	-0.450972327700649	-0.274965097861457	1.02725198181374	-0.0759847622246449	0.908182650229289	0.80341562490268
bchB	0.435500617884203	0.382443135434353	0.240503326936801	0.841232094003558	4.51049206259829	4.78847602653232	4.69569549694578	4.03730935377954
bchC	0.734320049165753	0.41894344693245	0.204639850562085	0.610744430863192	3.54868518803126	4.99216383943822	3.65916078405519	2.71935106452606
bchD	0.63564130400175	1.0640491032456	0.51966916313572	0.65042209225933	2.629742404668	3.48723569981917	1.98077067813077	0.0287755213473338
bchE	1.00372431571823	0.205585390267863	0.701699633482852	0.816427129745574	3.62711136680456	3.24545138812217	3.95346506463729	2.85578051926422
bchF	0.683676952596513	-0.10239397265083	-0.221664519825881	0.701382981491672	2.80555358059717	3.43711494886825	3.57076109327631	3.01033302950338
bchG	0.597807433158303	0.0263397353826717	0.124349631190642	0.00921198808722353	2.00879620272384	1.70242526476359	1.84456193098565	1.32429633266272
bchH	0.573597904491028	0.479834968980801	0.482328522866232	0.203736394134778	2.7409792802553	3.45944684856274	2.39739938145373	2.43405726478264
bchI	0.897448366918885	1.09802649111026	0.525768488314087	0.768189560379597	1.2124694445631	1.20792865516152	0.708744919809791	0.566730024121283
bchJ	0.183827029257279	-1.00144925524502	0.0567827994691916	1.03706138836287	5.64742624865752	2.00900432182649	5.6966181454127	4.62461194036837
bchL	0.628286050340742	0.594158679159777	0.445164545035163	0.100630373031351	1.37389460562746	2.6968093827057	0.906382672647127	0.72797019727006
bchM	0.73270618433175	0.471786755442116	0.323002296069668	0.93471870798579	4.41937265241361	6.39752780592731	4.55250326812976	4.02771796325709
bchN	0.575562734025009	-0.0183075488816358	0.17689185950034	0.417380267169764	3.4936488676083	3.00216891471485	3.1461545789454	2.4153032528982
bchO	0.180226346887918	0.575732817912711	0.56043874740754	0.290707713226575	1.71975979795534	3.58642721063408	0.827542450954396	-0.134400948355095
bchP	0.342059294959169	0.381470773091274	-0.00435689039713123	-0.307597150137611	-0.0785788218427136	-0.401031771788559	0.508320781657384	0.612934799336513
bchX	0.553687894483004	0.522751552208917	0.312084196313606	0.299119551245834	2.7431859305317	4.18676238878392	2.68231848892476	2.47797505676569
bchY	0.49153339973593	0.28477346753131	-0.0424736991687382	-0.18949807934805	3.3006546330491	3.85375106825058	2.69834614099598	2.14205019789154
bchZ	1.04151366605191	0.751754246683017	0.472561270768494	0.888564166981425	1.97248155038418	4.8573720981894	3.20704701511633	1.96934785859103
bcrC	-1.08349422700494	-1.29737743587715	-0.984003332078521	-0.926956503614623	1.89109953125154	-0.775336310958966	1.55182233637459	1.31814927555725
betA	0.0485928169499787	0.26496012765316	0.18852276939507	0.0498928406275025	0.546915996119397	0.194567756175828	-0.82148566719043	-0.219728596663132
betB	0.22938874676468	0.218012573790645	0.410869191816371	-0.0949926589419951	-0.353920339893233	0.57656582694174	-0.953947372254575	-0.634816505776492
betI	1.59900158167883	0.858915308718045	1.02754902840504	0.769478564748738	-0.709804528135791	0.118084212114484	-1.12217232228645	-1.13585705386862
bfr	0.622052495055715	0.362149532442543	0.242233119355349	0.755792421994058	-0.791322861539658	0.277539498875554	-0.341959854643521	-1.55202034705365
bfr	0.747765942013861	1.01149588636769	0.732892371324758	0.395089082065603	-0.139887274591288	-0.313149615577038	0.819117321459311	1.24560805462201
bhpP	-0.568720176194054	0.19846995974101	0.329292056044291	-0.256335101627557	-1.87676123243002	-0.811394432531121	-0.871952250870507	-1.67838147426308
bhpP	0.251829851458201	0.150871749648559	0.517974758327833	-0.234969046260416	-2.35934679269022	1.37033394896963	-1.41813030535616	-1.68672434888336
bioA	0.208831268516576	-0.521299830774012	0.400921945915286	-0.300005964332545	-1.1012634237764	-0.0515507375144482	-0.42872614156948	0.379349002476603
bioB	-0.717044569185522	-0.599394752237276	-0.274149140862625	-1.00368537076489	-1.73927919183267	-2.71525955983097	-2.37095785432052	-1.94529016679666
birA	-1.69596839805226	-0.747643283866279	-1.23027878100139	-1.31068847787778	-1.44918123807535	-2.32808879706301	-1.2529466761722	-1.9470556467198
blrA	0.209710358024104	-0.318675037650632	0.0413509340352135	-0.387707925188165	-0.0272820876449415	2.30666729753039	-0.556768614116349	-0.240575845969668
blrB	0.662608600268355	0.224580938484597	0.573456564314681	0.869127582874965	0.89078947389935	1.11569575246589	0.624041217129456	0.888787107544765
btaA	-1.07860378234953	-0.273502682780554	0.707627044347812	0.461688882148927	-1.26573954312528	-2.02313021449914	-1.54447588301077	-0.950339330438469
btaB	0.361711938074837	-1.07664022457916	1.34492022783814	0.667003145517543	-2.83708861571231	-1.32485384837725	-2.03882577784841	-0.49076976508168
bztA	0.45970962400751	0.0525530713590042	0.37541399022876	0.136192591193092	-0.385938744327086	0.896350246193829	0.254147749642177	0.310789862627188
bztB	-0.0228025632049355	0.248977101863299	-0.176119750411317	0.0631711764529687	-1.63214925910604	-0.884539954013143	-1.08583897200594	0.0320915959322528
bztC	0.875764254482597	0.746962226794728	1.03821604433312	-0.0142700264147601	0.690508391095529	-0.69455340742631	0.0771473767929226	0.343014624205524
bztD	0.108980251042709	0.297998557333095	0.0369133582276036	0.440424365992156	2.61845404340584	0.748634001684074	0.608815475630767	1.70579775978342
carA	-0.880776723536462	-0.41476265863198	-0.574484889423282	-0.663975474231195	0.129329670414371	-0.362882454797793	0.47532116012391	0.287237084266638
carB	-0.787355411485572	-0.397847733788129	-0.718780578471557	-0.526048996182166	-1.14273004475935	-0.1269615833561	-1.1354206009827	-0.957150956143176
catA	-0.428004672364309	-0.9977919954946	-0.762230538582938	0.491649482419499	-1.9014118997769	-2.28705356070044	-0.903924444776014	-0.65984546890645
catC	1.13432794921737	0.794421253546729	0.794400459955571	1.32511774043616	-0.0363048046234736	1.1377509487903	0.365530545155504	-0.721865499440443
catR	1.06769477544464	2.20341273097735	1.52798695570715	2.51135768410256	1.18611640040839	0.679210221884555	1.24154839988781	1.38105587372683
cbbE	0.196541717573269	-0.0909455615486292	-0.0430391384701274	1.41540112229844	2.33470115782892	3.97309897285324	3.12813849788577	1.8394722159436
cbbF1	-1.64768822274901	-1.19280581633686	-2.67976544805635	3.34004729220068	0.339377591466429	2.86125314895083	0.401837533630646	0.915471556698852
cbbI	0.0463660885261569	0.132480261146183	-0.266888114492431	-0.191959481672108	0.0191603587620564	0.319750924642699	0.49045808129487	0.275143486132278
cbbJ	0.454503806369881	-0.100523506744488	0.197269601220815	-0.309196943105087	-1.9363447996625	-0.370762109589834	-1.28758865841597	-1.19323778203779
cbbL	1.93094623881371	1.48216078520579	2.43322763995674	3.91762782313514	-0.719429679135753	-1.37076677100239	-1.35033554695329	0.809059307693087
cbbR	-1.18577961857256	-0.760835013307954	-0.864838980291234	-0.243161042254402	-0.634479552185193	0.0312751905344399	0.134713999344884	0.603972515580935
cbbS	2.83139503613678	1.313934105806	2.96172845879414	5.28713472117495	-0.386105623356143	1.50236856633972	-0.0629344205606323	-0.107048336954251
cbbX	1.09044668939954	0.904231697333552	0.622449135403865	1.61796770487682	1.71557551291812	2.41513189921462	2.23123649281907	2.37632142171133
cbbY	1.32450808429621	0.853614799299078	1.11494762677245	1.21001709334955	1.27112682699791	1.86530325674937	1.51301206282095	2.63006191193126
cbbZ	0.506163582071122	0.763686042287588	0.950861180870993	0.948953296589001	3.33401938027536	1.30955909122048	1.8479237039689	1.99874941818975
cbiO	-0.342043226348585	0.515248746870674	0.580421745674477	0.366069174762405	-0.189268734172519	3.25786738237327	0.955922707358734	0.749661768662437
cbiQ	0.405671965696342	0.42149037926648	0.491396209080111	-0.7168785356855	1.43656174314236	1.02083714462955	0.910117135467738	0.781200534371565
ccaF1	0.733372435441909	0.692642821728361	-0.250208506946046	-0.106349126991568	1.99653463298078	6.28478659550518	2.92456895598689	4.17104825987068
ccdA	1.06713839999847	0.122131392585083	0.619633236684863	0.896446844344295	-0.303641623824285	0.647479235691696	0.44903848393797	0.702948888950172
ccmA	0.801021382130702	0.476368492862899	-0.24114187688876	0.101230087017992	2.45280160794598	1.81525864209284	3.09157387137737	2.50526099722537
ccmB	-1.35627373620568	-1.1662379593344	-0.703642775348671	-0.351179860831892	1.27832686789633	-0.68099234602964	-0.00574738285234502	0.901507735271089
ccmC	1.48725036856454	0.301129668279734	0.266312608815638	0.331739763975675	2.17277888687788	1.69420088309533	2.50420228462179	1.44626046848565
ccmD	0.176490432037927	-0.213970807585399	-0.0366320706491732	-0.021452370089993	-0.652013101398956	-1.60810531148287	-0.560676516490561	0.0378008098449213
ccmF	0.516488336035796	-0.128943431239092	0.296997245796606	0.226425379824169	0.160276878023878	1.15255821764345	1.01414524063543	0.286111605763578
ccmG	0.363852321336326	0.000430983576263239	-0.0736579455728651	-0.176264795416402	0.801414571544118	0.0326854305618743	0.398418250304515	1.03067719930884
ccmH	-0.796809810618419	-0.67772072282115	-0.205917219090001	-0.384234382227595	-0.173836975751204	0.058391035879245	-2.14118497031538	0.12208476888041
ccoN	0.792326413560865	0.383580352946854	0.247181477082526	0.340289999873718	2.14187455502726	2.81398609356777	2.69335974365191	2.81669949224705
ccoO	-0.00485290912672522	0.231079354230489	-0.182877936031501	0.397132909752794	1.91169338255131	3.84153583010255	1.97024000028575	3.11801784189175
ccoP	-0.46616299525198	0.26739019488945	-0.433632676449557	0.0217592786970221	2.3079958603807	3.13989406278857	2.29697858781717	2.893316180347
ccoQ	-0.0615075529219463	0.561262924242609	-0.0315542393554555	0.176825620373304	2.20430763505186	3.33879946418752	1.78494236852	3.13573689281193
cdd	0.695801131014389	0.164115637830692	0.575659367919374	-0.102887678537593	0.0342653852907765	-0.273455404070889	0.632902315517065	0.224402770682911
cdsA	-0.137680603621652	-0.166045276776042	-0.421730498716186	0.396263318977074	3.01628649043547	5.5098242668861	4.43516923667194	3.54441677465385
cerA	-1.40529171724397	-0.188912960750593	-1.00340305000846	1.19886523265643	-0.953448129661031	-0.328817692962527	0.977300562101415	-0.215381804149216
cerI	-0.180365619056805	3.88729534331276e-05	-0.523017028438928	0.99255208810487	-0.875230254620071	-0.79880688823577	-0.0127741965429995	-0.333922411417984
cerR	0.317568494147632	-0.000348070334916428	-0.201551068376838	-0.0475315847950544	-0.437950704761333	0.634579066978033	0.161529442076713	0.617147162116206
cfxA	2.59088886383463	2.4985509672316	3.39564961004468	6.46255930498259	2.63720975125366	3.39351313204845	2.35832932757836	4.23597819275612
cfxB	4.30602862090285	3.89552454495044	4.9398993066051	4.14491243010577	1.9505917214465	0.129505481947774	2.48933292600627	1.99547900991495
cheA1	0.240235171852572	0.0966937407070732	0.246092673616573	0.124939591275551	-0.999697330722937	-1.53749669438072	-0.92923516870409	-0.368855819249368
cheA2	-1.06219417590538	2.7225293048971	-0.279184774111876	-0.259697545607537	-0.398194996364403	-0.372840752109842	-0.78644713631164	-2.30348863823395
cheA3	-1.85676907981401	3.23359613843864	-0.344045478625163	0.455367290202452	-0.234650487468441	-1.66152971814521	0.261145529140949	-0.0355562005883096
cheA4	-4.2902210846042	2.55081472861089	-1.83225031144088	-0.932470817764381	-1.38918129388528	-2.68784811571992	-0.360468907515953	-0.572431799663029
cheB1	-1.47264736511395	2.64717218142042	-0.729160592385321	0.403787985218517	-1.03845634455955	-0.662710656899974	-0.289595433019622	-0.882986902770263
cheB2	-2.52680491405394	2.91681145742528	0.92784025363915	0.0600422114727007	0.23651514499361	-3.10246948541353	-0.863953077949261	-0.633691678051198
cheD	0.215416499854615	0.0577926914824547	0.276434821435403	-0.0876160133775161	-1.85391928780586	-3.50584444311285	-0.755856167596769	-1.06462969381835
cheR1	-0.151259888513094	-0.130074642027438	-0.433673656863028	-0.254800308406511	-1.47544939187997	0.378468767690538	-0.351669661113369	-0.54946625125551
cheR2	-1.906327440691	2.0696760223304	-1.05853708563982	-0.266825396522589	-2.19079551737381	-1.61772671196278	-1.58460429776246	-1.82647108859482
cheR3	-1.86168483923785	2.79602279497974	-0.257387694600797	-0.743993572487709	-0.592305955251662	-2.84121270429965	-0.721358210714788	-0.255657526048653
cheW1	-0.356042597393622	-0.351424568005698	-0.399348087970129	0.00515654596463289	-0.52634212391759	1.21923793015494	0.786986318364413	0.439053093193681
cheW2	-1.31923363777436	2.8845797060076	-0.164569711172687	-0.384083529097272	-1.2967885802982	-1.0331987673443	-0.734204370350881	-1.84124247678709
cheW3	-2.24854171555074	2.46639798936822	-0.835227067256617	-0.134239753266029	-0.98825064651974	-1.31113303123093	0.44673120935001	-1.00867044944931
cheW4	-2.01536475318511	3.92147192589517	-0.00512015637415582	0.448584132193744	-1.75349534757031	-3.49891653357977	1.22567467575315	-2.16325930905924
cheX	0.224661778452802	0.287291181430954	-0.672942104672258	-0.190747154121506	1.84209082495579	2.95428768058383	1.95399997085646	0.632161872293791
cheY1	0.564708967148567	0.893625421585516	0.186236042183635	0.434797725023358	-0.87194260964599	2.30255449040297	1.52268463237238	0.723021903111912
cheY2	0.747804958607621	-0.123455695620144	0.168378950284254	0.395786325247163	-0.712210601623158	-0.756531233902713	-1.57438139188802	-0.894171593391924
cheY3	-2.02493339712407	2.56538258955504	-0.801686702411446	-0.636483571515434	-1.82872142227325	-1.4356599078319	-1.10936086228995	-3.23322470420257
cheY4	-2.47588334738167	2.20318853406353	-1.15619155047316	-3.16401619811407e-05	-2.02898841826827	-2.18310128233906	-0.329167050951139	-1.78162186367429
cheY5	-0.804612095542342	0.222876988758693	0.183027462022756	-0.395669533149642	-0.556589713513765	-4.62274660525093	-1.61349557118416	0.653964094274006
cheY6	-1.28425976790486	3.52988393194197	-0.25692518389004	0.130330870786191	0.920333493619212	-1.92285929965936	1.57116804021438	0.270579012885884
chrA	0.140669553712462	-0.374991662415035	0.330995407357896	-0.591888216338584	0.309679337325993	-1.23179939766936	0.45813735374003	0.500433586716511
chrR	0.269020028940048	0.436279807426276	0.52041730072979	0.408020817230508	1.56923204249735	-0.010144945213205	0.674763966665693	1.39241798041668
cinA	-0.409046797084109	-0.144356705828626	-0.174584937985331	0.135993810358366	-0.844167039861711	0.872051487563916	-0.781120722524435	-0.201380183967767
cinA1	0.670993316697747	-0.21194722613846	0.470432496375103	0.0867605424593878	0.0437375925282807	0.626150108169572	-0.157078553376685	-0.662636003497088
clpA	1.27267892657522	0.821742430208702	0.845255148810507	0.239881352428036	-1.02818423009184	-1.08078109929574	-1.85721861426735	-1.77170078965212
clpB	1.98952337490889	1.64787125981465	1.40372461371478	0.227663831346549	0.179627250225157	-0.320066873603959	-0.862627680916423	0.307526934376241
clpP	1.10870407176945	-0.115495621275795	0.392881434305682	0.079949227320594	-1.43190269051171	0.0732904465404184	-1.81064940655319	-0.983016793390089
clpX	0.332596891915508	0.288308824848982	0.278272834332675	0.4385668711893	1.05133246206725	0.831444554142613	1.4807343912217	1.09473097189322
coaE	0.0379620554012403	-1.3174113505592	-0.231998980810661	-0.949436608294994	-0.567390418999212	-0.466155935754362	-0.239548689402956	0.618514929353433
cobA	2.32922174650468	-0.246972816488843	1.76214205275229	0.626275028147093	-0.508169978693993	-0.579309136938632	1.31396935836784	0.268955811067271
cobB	0.629782007095247	0.311152706666507	0.404958220130387	-0.383222215424321	2.43430523201659	-0.851067465579932	1.26774247149007	0.548234834291638
cobC	2.23693869568273	0.51066603043048	0.765640916153613	-0.111618805992411	0.972289760460132	0.486711947753482	1.41622343304539	1.75064294974199
cobD	0.4115755218704	0.470175824032627	0.472119117677731	-0.0600892499130814	0.192524244348715	-4.46193472995214	-0.69476468089079	-1.10093389763273
cobE	2.73575005082844	-1.08507627949233	1.18971676323114	0.639070588180799	2.33098335817205	-1.91306623643981	1.91736396558268	1.20833571490335
cobF	2.62760655947609	-0.486414126102031	1.42459764123389	0.653460083451933	-0.17105368763287	0.0160689180464461	0.247702182024462	-0.0300994550040224
cobH	2.47077711309363	-0.683681017736314	1.5196158448432	-0.275954021028013	3.68915425003469	0.52105268307091	2.41585159401029	1.64323854273791
cobI	2.13466656530804	-0.517648817775789	1.27725688288478	-0.141796501223728	1.48746513316564	0.907548984900766	1.30636632512213	0.662213626410261
cobJ	2.04291955090841	-0.559053476762145	1.72992005657328	-0.0104945276173057	0.265028664214237	0.523159581457178	0.887281977900146	-0.278764884439678
cobK	-0.0055406839838114	-0.0721713508534068	0.274802461105233	-0.229128634544375	-0.28458034601223	-1.10847066485879	-0.466617396987788	-0.0983730205523672
cobL	2.83732805664795	0.0651530994902838	1.68653430879098	0.545307363626698	-0.693617537325603	-0.0748292002678363	0.106818224198542	-0.758665582018171
cobM	2.89998739335155	-0.667835857045599	1.21246191627625	0.407930329107011	-0.00537717679169597	-1.18261457521564	0.992235661565017	0.15654618166988
cobN	2.55966233845772	-0.543200022163081	1.41040054606872	0.197307190666712	2.61583241994536	1.46774811513089	2.15948775760389	1.12400264124522
cobO	-0.376449869042711	0.268802846253446	-0.246743422058579	-0.407333419604862	-0.840226486112874	-0.814247120661226	-0.278674358290416	0.633855162492483
cobQ	0.31935196895705	0.362055240036618	0.443239481025642	-0.319788864994414	-0.675436886941285	-1.31185556284009	-0.262666500374235	0.505577268612826
cobS	0.426822004117335	-0.217712875148242	0.354679204659197	0.231012339306172	0.742452347291825	0.272689652257369	1.03419781473306	1.06772003844232
cobT	0.38659148465901	-0.0383277138517089	0.494476631344255	-0.219028469753654	0.162879796227174	-0.3175355222297	-0.00915738596474109	-0.0962208407660388
cobT1	0.483482674854419	0.907401328604842	0.36253029247607	0.517492880984987	1.6623010252153	1.503268986347	2.34913040809548	1.16675110902683
cobV	0.284303506092905	0.701651089727951	0.234533461269583	0.0411234614843603	2.72086480140144	-0.773883179483255	1.73501739799599	0.875821948972299
cobW	2.1640121292668	-0.44591511985862	0.612068656292274	0.0760669623435132	1.6640854345334	1.22648653523659	2.24809871495342	1.70720585305371
comF	-0.153301261696893	-0.126598222511488	0.518939749135282	-0.310269980804236	-0.291925960923398	-1.06555969408934	0.428117929331352	1.63358455833382
comL	0.0344901326349921	0.0924717743573566	-0.279875396195501	-0.284867370789409	0.52619516326616	0.624708644697789	1.00204853284327	0.909077339284657
corA	0.588877881954644	0.332793440245417	0.405492566794604	0.404138362007415	0.130884597923675	-3.25271023870776	-0.862591289419484	-0.604563846282638
corB	0.121718604126557	-0.26886257568283	-0.270318525869228	-0.451470584972255	-0.114349606439841	1.70114427799329	0.48967440976078	-0.449435835256201
cox10	-1.23969740648724	-0.523580795701467	-0.856060692486569	-1.27663389210802	-0.542759764415391	-1.12353349066504	-1.64795225659497	0.296436675083982
cox11	-1.28164433530116	-0.598020825773095	-0.818034641934844	-1.433795567045	-1.1047049828969	-1.55585313277982	-2.20712101071982	-0.996572891249955
cox15	0.774701821856345	-0.23606232627217	-0.100186368264768	0.142553160123686	-1.04188594872099	1.41059342012851	0.00927024238281279	0.372440034202586
coxI	0.0458098882843683	-0.185743217778267	0.204620296699328	0.000857235760505588	-1.67110816101774	-1.48246485726284	-1.74104029976359	-1.3070264222983
coxII	-0.835217463174281	-0.541405991740566	-0.133714276172991	-1.16883840382817	-1.85812278579039	-2.01294144662488	-1.63673476061648	-0.745208284930616
coxIII	-0.714037667732199	-0.667421425132587	-0.541246705599815	-0.892407156943747	0.429781043139123	-0.427275339200215	-0.893952034451075	0.00867990303682583
coxL	-0.674906476977635	2.14685133802632	0.194483154275866	2.11863112627235	1.71330390288542	-1.30167183504282	1.30489491416009	1.39387569165544
coxS	-0.970871375982497	2.74057846474596	0.661114175296307	2.22851094129226	1.39215694950288	-1.62188247311257	1.43240412471201	1.71507180847671
cpdB	0.50505239494981	-0.0393620644826989	0.353280393257967	-0.469023486756315	1.11366627301457	-0.43774441181825	0.955715101841557	0.757708591311191
creA	1.14591413427283	0.757485607437634	0.803841182693413	1.02234492860325	2.07270613930644	2.27130870090142	2.7622931268703	0.874686540695268
crpK	-0.496922366236981	-0.907543862035152	-0.903228151860428	-0.000422515694262547	-1.77496772408127	-0.11683821839221	-0.674636020667404	-0.78188735276097
crt	-0.225326317693942	0.0141059136576231	0.215304441971889	-0.159408702467301	0.449083039919203	-1.86855719050578	-1.13855612066169	0.0134712524161422
crtA	1.74341334021141	1.18972077628676	1.29938888129807	0.976293831152545	3.34570242466733	5.32146085976233	4.18273807340802	2.7504320541503
crtB	0.781752389710687	0.496491262673784	0.663862389260264	0.108820386605171	1.14521171296589	3.55721840920298	0.793286528011595	0.0446426379105624
crtC	0.113877593793647	0.764323964939956	0.107907052220356	-0.169185544064427	0.645780448538607	3.4517711204988	1.36750916919169	0.348110229300867
crtD	1.46269057168224	0.578700058358445	0.95972718032343	0.581240781807276	2.96348953022083	2.35932290363493	2.73979302364713	2.44796811322409
crtE	1.21080417412748	0.166364308602108	0.702152190200409	0.721231297435087	4.84429972541235	3.02134554509908	4.63237726536082	3.54532530988209
crtF	0.250430730166271	0.172513703577141	0.350850672754768	0.21381973909278	2.39509225018972	3.10527645544156	1.5112631381805	1.7875636042219
crtI	1.32477622491773	0.388100326818021	0.987861892579423	0.915420028725312	2.44599332123611	3.17550789690512	2.83565488865917	2.15450222569901
csaA	0.0684041447821925	-0.390746758566394	0.215745423506928	-0.839651614150028	-1.62251693239158	-1.3181596547342	-1.05926576878851	-2.76725391525856
cspA	0.300304310451036	0.0568158109938405	-0.109497503705532	0.25955143630833	-1.71022056907846	0.227040265116933	-0.880830000027353	-1.76845707874787
ctpA	0.042077507203428	0.0180043925648264	-0.126084037815324	-0.228497995530677	0.271506940310145	-0.012232750730801	0.750623662996344	0.707247208290935
ctrA	0.67677062972733	0.118360051171148	0.668822397578359	0.536518431058955	-0.899420392172615	-1.30587241411664	0.0884936960187656	-0.0373584282671173
cxp	0.744392557773084	0.333315888389473	-0.434685466239241	-0.322849443569452	0.730867985212373	1.25867185166268	0.0486742447371561	0.955480712820372
cycA	0.419947030879133	1.16954724903432	0.133444864536633	0.347815532964303	-1.63134329588272	-1.14960619795982	-1.46267987449962	-2.16472031483935
cycB	0.490756484486441	0.187752635753462	0.356957720352517	0.911400204456691	1.56612301577556	0.632678428749105	1.82131508176726	1.33823553717021
CycF	-0.10291643505142	-0.102721233993502	-0.0914750648964527	-0.568903399914976	0.552942081802427	0.129061823276716	0.244130340288155	-1.12036093757644
cycG	-0.548363204323578	-0.732709663618298	-0.84501002655433	-0.354336869841837	-2.35387512109624	-1.35861838941111	-3.32583768960832	-0.558678910944573
cycI	0.152182905156206	-0.255638906200094	1.38707389613571	0.445232037107309	-0.119109895482861	-1.68879281374731	-0.879833868858533	0.219995801254392
cycJ	0.455553977289542	-0.148285530319336	-0.330833047424675	0.101490504003796	2.66083479578305	-1.12092469133493	1.73808929312438	0.811670395949451
cycP	1.42502086621269	1.55367494600385	2.09560890161089	0.966882958322573	3.90430061151995	3.02098867271989	3.7500699675704	2.39812992449739
cypC	1.75837409038117	0.796230942863395	0.97340142390814	1.45452255282107	-0.0786629848349239	3.05992853022367	-0.387443919897815	-0.891257461392486
cysA	-1.20000600775382	-1.16053242959405	-1.2592610213344	0.287667039535109	-2.02789574708315	-0.706231592542716	-3.2426957351508	-3.8850928492114
cysA	0.508017681345321	-1.82046127035003	0.546825609836709	0.120085395096191	2.86790212981396	-3.85648556600662	0.540828804962979	2.45602593580115
cysE	1.26733661359277	0.48342148468228	0.625799856525373	0.358894723625378	0.143944975002878	-0.877894243047531	-0.358994419483867	-0.446546836692267
cysE	-0.129967050167975	0.257255678708178	-0.300892541562903	-0.243444363678917	-0.611157884812208	3.75420622201193	0.737674300378797	-0.337890311827655
cysH	0.70116832391998	0.331577094494252	0.416726407973184	0.584459418874699	1.2232705952424	1.12019753544005	0.15693776250832	-0.572041081397973
cysK	0.743684039172029	-0.178563067127219	0.815255149425064	-0.0225067419949109	-1.79745481165369	0.656616285754734	-1.71587958111611	-0.626772267709012
cysK1	0.064527517480287	-0.0391514001503219	-0.0670229443140254	1.29833469511268	5.05499957000694	2.1637170786682	4.11161438444226	1.41960074478751
cysP	-0.144049867428409	0.0292116736710193	-0.267863493398388	0.238885634278763	2.48420298416649	2.80701181757111	1.12995529743339	-2.79331243941782
cysS	-0.311694653986434	-0.380876357341763	-0.335993485120845	-0.788155009733382	-1.55270849982216	0.0613240013614179	-0.94136412147591	-0.592590563365643
cysT	-0.293328093055042	-0.703415107669381	-0.725245775045269	0.222683676837905	2.41871369303086	1.77174978685069	0.919957156660261	-2.35708796737794
cysW	-0.0470655039876114	-0.504750323915809	-0.264023778374127	0.280305753614962	-0.116605542955165	1.00461789616501	-1.49152346010397	-5.72542065447058
dadA	-0.226493882973999	0.530165354080527	-0.222272100203269	-0.157310340037595	-1.2359111675504	-0.851651774981335	-0.974985049919645	-1.13070470292235
dadA1	0.862468136209223	0.0169312889782062	-0.595787730950507	0.500022652810978	0.0973520802307623	-1.25080855237531	0.22307787714934	-0.799631315475227
dadA2	1.61612720471106	0.0629758909946166	0.65965866193596	1.20297374206919	0.507804656979388	2.51550811805049	0.697671695864455	-0.26435872680134
dapA	-0.566810056663871	-0.272135902212	-0.231924467895441	-0.389735868273593	1.06537782756281	0.636866665530212	0.653714098955041	-0.510263036545668
dapA	-0.945421877147225	-0.714546905709993	-0.189682012177599	-1.65244956847761	-2.12436086411804	-0.643279657805479	-1.4046009378892	-0.540814234905359
DapB	-0.408133038687532	-0.741581189141129	-0.378440077124381	-0.253214344506202	0.35996949669557	-0.55571793583011	-0.0691953172860131	0.105710998192284
dapD	0.139879928567814	-0.205561380408545	0.294638526059205	0.242072053186146	0.329564075517193	-0.920405195627613	0.550439468811656	0.515004864032141
dapE	-1.60955106551188	-0.691054166804715	-0.0132618603337313	-0.778870397798859	-0.198543203939107	0.0229757255857384	-0.321383435573274	0.115398354831451
dapF	0.0429280306720344	-0.353195047663194	-0.568220722359041	-0.138901440350649	-0.749694276331733	0.858237510794679	-0.446172277690228	-0.375995397152968
dcd	-1.66623341448522	-0.251018705083508	-1.08997277030187	-1.11199626082466	0.727786488920962	-0.125738708672394	0.0919418098223386	-0.257969273245845
DCOHM	0.471544845356878	0.374835741399415	-0.180591315870187	-0.1103078777211	-1.42620734487803	-0.164515418843377	-1.00981920362201	0.725396675990275
dctM	-0.862550546435621	-0.240168484981419	-1.38984387929321	-0.441577867591988	-1.36893334582137	-1.55763755594886	-1.06403528163932	-0.471431609119049
dctP	-0.923585568529407	0.243344305570081	-1.55621624451946	-0.254797456637684	-0.299640981474979	-2.28508106687032	-0.186700129553035	-0.165275624976686
dctP	0.436708785610398	0.760034027993816	1.17287734078378	1.57332785330145	-1.08631322238127	-5.6212433853964	-0.799303115003261	0.845373278947785
dctQ	-1.53454392139522	-0.490381198577491	-2.16717352649307	-0.82355257076492	-0.9243760846065	0.963908678522686	-1.76506465323022	-0.779000465803367
dctQ	-0.193873553538267	0	0	0.199473567739641	1.68964518278938	0	0	-0.834795248220076
dctR	-0.779522650712116	-0.498792113777804	-0.301427630371888	-0.821359103772544	1.06794063070526	-1.40627766569847	0.194939930425544	0.575464329528151
dctS	-0.168651836119099	-0.270628121033168	0.0467608051577181	-0.443432939402332	0.52445291010083	-1.62575034228374	0.730489297389893	0.369893883574482
ddlA	0.00711779383071416	-0.787499050220522	0.216634553887975	-0.505723005181385	1.30016336572835	0.536757557993328	2.28791253498828	1.51558352977134
DdpA	0.496183231891275	-0.394134507416765	-0.0031616188756862	-0.497179753841224	0.657954346952161	0.975315542784053	0.458099999872466	0.522345655364752
def1	1.25422019447088	0.40809821726775	0.426437854521459	0.41908307308354	-0.579076602515463	0.179145969942636	-1.23728690612571	-1.23962553982264
deoB	-0.279056572674118	0.0381121796379368	0.0811406632003856	-1.16019521618209	-0.56657251938987	-1.0744932324572	-0.984486147560573	0.443795329249758
deoD	0.185069761950781	-0.469726354847734	0.00264427959410379	-0.871316737609058	-1.47334149742862	-1.09211275888601	-0.349916886526195	-0.338554150681838
dgkA	-0.315167121257295	-0.110930822485965	-0.748856176174024	-0.400828050750646	0.370300678982699	-2.19169414122422	0.540479110346316	1.67684583124275
dgt	-0.607059708630194	-0.387704124381333	-0.344086463564145	-0.63598577269404	-0.339714767581597	-0.601927993995111	-0.440788082112251	-1.86530721010462
dhaL	0.9677158831474	1.13354325713027	0.917149080924865	-0.535611101805921	1.1783778086335	-2.87608646490405	-0.0174778468458334	3.09213957344267
dht	0.453988675489168	0.874243721613758	-0.131140059061139	-1.00869448897429	1.29911430711892	-2.29114349418299	-0.268930470516186	0.963495732705096
dksA	1.70899018516476	1.89149959903969	0.480333672896557	1.45862522287705	5.19967722116227	3.47782558373871	5.21633803032007	5.44833007643055
dnaA	-0.157805317878528	-0.243074332478737	-0.511179278654637	-0.260838743268857	0.149413484057622	0.148409930263883	0.835401710211243	1.11685361197269
dnaB	-0.334428219291988	-0.0143476895413051	-0.161336195065841	-0.362565850690679	0.328649563748201	-0.673721794253135	0.0119329569569268	0.0253992456729772
DnaE	0.709070104417271	0.3988962805111	0.640140321609768	0.550463494252374	-0.587510912909739	-0.149618557447877	-0.51209655619402	0.189440967337059
dnaE	-0.138427707285301	0.236349174392575	0.19129830200126	-0.375414215577823	-0.379029216972203	-0.96511782625567	-0.199353299888427	0.515404586428586
dnaG	0.00264937818923627	-0.0392924622297946	-0.0213490968406358	-0.234746585851911	0.436123726966509	-0.924243236517189	0.0241879487937129	1.24772148984542
dnaJ	0.316169499546589	0.472227474258971	-0.12551211115216	-0.280530270945325	2.59228393322503	1.33174457210325	0.671379967248903	1.14742183682697
dnaK	0.697967278073794	0.409057017951529	0.168143388633414	0.0515767605412381	1.29180605810128	1.28163435851741	0.884670682895341	-0.225982218165237
dnaQ	-0.730094668514083	-0.166651191421592	-0.2063709540383	-0.798892835841883	-1.42658446818408	-0.977970342101986	-0.463673437141562	-2.13808242576137
dnaX	-0.238580681615761	0.125990686406832	-0.371499525415679	-0.126939499513203	-1.77544462387856	-1.00406781244281	-0.964172690367182	-1.80255640708406
dorA	-1.71117714328713	3.01228551081764	-0.644245418139179	-0.785256514077699	-1.40216420201619	2.74992440531114	-0.2357426545286	-2.46858559951693
dorB	-2.27744708404652	2.8391352103052	-0.723155336775282	-1.64240833013171	-1.73512848327977	4.00130370347023	0.217598313924718	-2.4573693861006
dorC	-1.01529825529539	3.04145414136884	-1.12021596057381	-0.419310168028298	-1.6216815223666	3.11266353995395	-0.289782877376219	-2.31930512481359
dorR	-0.145588437658998	-0.19148326832761	-0.439441122001913	-0.438277747212482	-1.4287450291226	0.782432083755758	-1.1154055283059	-0.545355863330103
dorS	0.558277644794476	-1.2171793000521	-0.456933442556423	-0.66968501422752	-0.460677524245243	2.29791848628767	0.174054173935881	-2.06081493729426
dorX	0.30194915294606	0.690045422411112	-0.751392144409625	0.102230501129478	-3.3802181356188	-2.50600821064274	-2.59704277235396	-2.80587026292195
dorY	1.72409649796814	1.69869253198037	-0.530270062667539	0.174482367847374	-1.8458672964447	-2.19165321456045	-0.44485591242226	-2.90175579759003
DppB	-0.468717789511702	-1.17536616090729	-0.290784456110413	-1.43062476565696	0.170613307795775	0.0192539610590469	0.0976897081172008	0.615564366052742
DppC	-0.208337960720621	-1.23930807301884	-0.0246809714204436	-1.29685347338836	0.316224571910113	-0.866334985170606	0.284922658967981	-0.27333174558598
DppD	-0.627247712210669	-0.368490499607226	-0.138858553288062	-1.22685475935114	0.581747721278557	-1.18111557625661	0.538100067605973	-0.0718494917805394
DppF	-0.746987461155334	-1.19900634391145	0.416414937647491	-1.25726987700448	-0.0496457251166233	-1.65449951403697	-0.308357732695655	0.553219620717275
dtd	-1.05225581721695	0.117948736338627	-0.509466740709082	-0.069696457593339	-2.78604472787379	-1.46194239873864	-2.64573113596896	-2.12240188077664
dxr	-0.528113571022023	-0.179482152000738	-0.199386566786112	-0.00955379588137277	1.39236729498763	2.14529102765747	1.20812080667438	1.06751000858996
Dxs	0.68324480417591	0.767961608128465	0.377464668177216	0.505969402490214	2.34831575004902	2.34229343744312	2.21706454366649	1.65045428980809
dxsA	1.20846512946157	0.84370875344523	0.99924242409321	0.499431792513637	2.14308356729143	3.02907118184568	2.09282236779521	1.8980933704296
eda	-0.440350172921433	0.63571490420015	-0.107354753334416	-0.314040487312751	0.718108834805615	-0.0479480142983109	0.984445417684317	0.903791169341295
eda	0.34216847945484	-0.604903993054637	-0.0231092043940317	-0.307119312843532	2.11086190469902	-2.56282595912522	0.692367963426448	0.545085400097362
edd	0.360777753042491	-0.35899669018047	0.281900922332368	0.0117572349950448	-1.85044454525511	-1.18632902541305	-1.12880217834205	-0.940340156888311
efu-2	-0.164353692591825	0.833661229497182	0.392378944291835	0.447578210896834	-1.70934266779118	2.22114848487543	-1.71230118137889	-1.88595557883265
ElaA	-0.513409087158248	-1.13148845574854	0.332002876790222	-0.868048324835674	-0.193397855311488	1.9269598934693	-0.19409150938159	0.478264485643014
eno	-0.297589332489322	0.0268017881947869	-0.35088288303172	0.105684104645506	0.192816391067561	1.22687806007143	0.396394773195816	-0.114473370429951
envA	0.00820605544498202	0.315832949262379	0.414521632928024	-0.388514515512358	0.578228744516954	0.78031845541359	1.2878188537986	2.190306156375
era	-0.589558164819037	-0.0499871110337287	-0.201293609570513	-0.273123317035979	-0.2199050200283	0.0344416080087186	-0.421584007720887	-0.792866751825867
etfA	-0.501433599025556	0.210056275979065	0.125831372690324	-0.227802874456376	1.85601283059441	1.08346053679919	0.69472090546801	1.10941721682905
etfB	-0.0206551666314911	-0.142083248309292	0.306896336181899	0.0493555776029729	1.34052066768796	0.651120490401552	1.24727379785001	-0.0708925240522624
exbB	-1.02992519874308	-0.59023595249403	-0.991591308742506	-0.797656343764157	2.51593867867348	0.762365992512105	2.23068294567959	0.243343317806347
exbD	-1.46746308892392	-0.38957656191747	-0.440716053603732	-0.897930265643432	2.16984746546889	0.923661416312591	1.60564410736625	0.601442821510169
exoA	0.286530527474811	-0.415511864743211	-0.252975519676862	-0.306054198294633	0.252404014898928	-1.58455721080617	0.683145537613344	1.09886488067685
exoF	-0.823169630610199	-0.711422330855276	-1.18534344012143	-0.926223321231905	0.132359485312745	-2.00522204806748	-0.179806151968437	1.02602328193412
exoK	0.885113950093659	0.415266495288683	0.175837097439681	0.455348281073076	-0.84470481965843	-0.561570940038752	-0.685443963362529	-0.41931796194223
exoL	0.0605713211146987	0.0864982049526064	-0.223190272054904	-0.127707408437021	-1.15352580452506	-1.15791977300434	-0.140598860225003	-0.534159275842962
exoM	0.400879996250516	0.761486714834467	0.0265282682361014	0.0102615851279668	1.00065983017562	-0.300245561192162	0.697794688385275	-0.0477998396555461
exoO	0.368287416865185	0.571511923481	0.266937920045564	-0.280377193186808	0.842182613384477	0.614706283942019	0.859498806216736	1.02160158304449
exoP	0.219140220608239	-0.262343203701096	-0.255422850516898	-0.142085142440884	-0.558918592371874	-1.86936743517864	-0.822301027470002	0.0614666478483587
exoQ	0.524216868526898	-0.0309883432252185	0.200382405717722	-0.0555239616358035	-0.410931154407991	-0.423562503359806	-0.873294458562667	0.324500705654536
exoU	0.361263387056243	0.194050178525656	0.166037951319466	0.402967916632496	1.4189192233368	-0.187437772683537	-0.934891235733252	-0.20871108629272
exoY	-0.339772937223611	-0.971770665189966	-0.757336830719277	-0.815840645817019	-0.205242078278036	-1.38359451980404	0.625259211023579	0.397088443142005
expE1	1.52177116619249	0.276327600523892	1.50323633935165	2.4158714311024	2.58307465090755	1.95552650818983	0.929307082657992	-1.98804624110706
exsB	-0.332366239597505	0.939114395313649	0.248145073803851	-0.152849215220704	0.708566068289769	0.983894551993183	0.512300433530104	0.669433013342911
fabA	0.522995979470369	-0.235628075575323	-0.0471519142718479	-0.0202031651306264	0.30272967076065	1.92587879611261	0.896882886538635	0.466142626080638
fabB	-0.650357369536789	-0.341086742496511	-0.636270414560192	-0.272324703718743	0.62285979659589	1.38081908674989	0.188951090047155	1.14202389333933
fabD	0.526346250909552	0.0314887550995888	0.471689899873126	0.552071582206946	1.47317473586971	2.71640692482589	1.20046665229648	0.625308927793956
fabF	-0.127283875129151	-0.285787793424021	-0.0624601016818734	-0.244109320668508	0.186774520086237	0.703068246994097	0.555592542851754	0.498067864212956
fabG	-0.437998762711563	0.106745182137307	-0.289794070340504	0.0378095130543371	0.562479685611124	1.71811583468953	0.810041191659124	0.103407318260153
fabG	0.478244394808711	-0.377778673785469	0.217591242722214	-0.19359335229508	-2.04295909664233	-1.11071001732318	-2.1729384800159	-2.34105744404452
fabG1	-1.30925676212082	-1.58403761392279	-0.740934534973967	-1.01865538373907	-0.172828287361528	-1.1112561534677	-0.0217037822982738	-0.611675021413502
fabH	-0.142730854037047	-0.302111489906986	-0.270884487150826	-0.523410212784687	-0.121926150348561	0.22750117817362	0.951152316334822	0.337640008719976
fabI	-0.447473923146711	0.0390744717080903	-0.203186101428482	-0.377901079744991	0.100246687580514	0.398675397345509	-0.22222606160722	-0.00649593306082249
fabI1	0.0797313012162186	-0.508481853872794	-0.196160623566174	0.147870559618051	0.218706374023282	1.2309662684998	1.04550302817139	0.0590248979274245
fabZ	0.473675579881017	0.638896020949615	-0.0150922263186923	0.0857494232526988	0.53866499779815	-1.94490431083228	0.320966255958693	0.425357770111471
fadB	-0.106706153541365	-0.177968076812039	-0.070930252936703	-0.716850847419507	-1.61206169248097	-2.33279068873285	-0.944622786212641	-0.36120015878241
fbaB	-0.37115885590413	-0.193416114043789	-0.17659211017015	-0.151889434302447	0.314445721304083	0.66123788280178	0.640713774784475	0.510973455161952
fbcB	1.15576226163768	0.648318915982714	0.819867889271327	1.0895078398091	1.81518722396803	4.80281905488125	2.33094116737118	2.36800274353882
fbcC	0.292266222848406	0.755542822410093	0.460343760744252	0.227431475954752	3.09715469637182	3.81031445048547	1.89097415217686	2.71752700019067
fbcF	0.805654055719197	0.45060062883485	0.214308456825184	0.580804439841151	1.54246370340156	3.73814385427953	1.80789792778217	1.87165816206509
fbcQ	0.761958409933834	0.310911239788597	-0.0876937790291148	1.03719985418528	2.77274450117021	5.45081119098053	3.9439371376172	2.1757674751747
fbpB	-0.717479228484497	0.414911635431714	-2.15226225449741	4.21832480067755	3.2376263969605	4.49159108934802	2.96911517387032	2.83060565274611
fdh	0.162442159266792	-0.347986224948612	-0.354775719365968	0.373833866474003	0.349412650892597	0.270687290511639	-0.696859399852118	-0.818039766790132
fdsA	0.567110991872195	0.687238406456358	0.0966003160791688	0.20429456381567	0.764157729725325	-3.29138769576653	-1.04671003456275	-2.07976896931275
fdsB	-0.13350029790235	1.39406893840978	0.311396456483493	-0.844296757678028	-1.18817202978084	-3.65245847345689	-1.82821707650725	-3.16331832872556
fdsC	-0.0860471705575946	1.16793055569005	0.134603460775373	0.473507069358259	0.688434137720772	-1.89331032517676	-1.22875433623345	-1.44914168181043
fdsD	-1.12175424294045	-0.00559778997808017	0.0105374817202402	0.483224573473836	-0.59566587389166	-2.8348864945624	-1.37193019182656	-2.14607836489366
fdsG	1.27791991892523	2.2750967660952	1.37283356735753	0.154318532324887	0.745942567064126	-3.93727351564545	-0.355240159838723	-2.95791232672322
fecR	-1.37330464041451	-0.97441374659617	0.0367546794489443	-1.34869061894845	0.523602343145677	-1.48612699862506	0.162982073399863	-2.12687626136823
feoA1	1.70739994124333	0.199576248556903	0.830683980016069	0.829718935540342	5.16138799906381	8.1777281083638	3.96239610727042	4.14638094593708
feoA2	1.74158781661068	1.01487908682203	0.835416889531077	-0.242781975327721	4.50604197638384	4.60371402396578	4.63457207949669	3.02421250113641
feoB	1.56034808034968	-0.710316322354534	1.32677127277018	-0.626817543383326	2.9985513212422	4.06830777894962	2.96172980445733	2.85008340522542
ffh	-0.53583894016965	-0.304678580567618	-0.486668438992185	-0.535793849079189	-0.527496971870599	-1.05692601874476	-1.4062754956021	-0.278585207079124
fghA	-0.123324793130795	0.271085065309139	0.108658522375278	-0.586170734256528	-1.10223145141197	0.0735005544314219	-1.54978913430595	-0.105408209746222
fhlB	-0.120567318164625	-0.400361418276341	-0.200032593884212	-0.348195891902753	-0.177258817072386	1.75762875859015	0.422662038139184	0.67245692821601
fhuA	-0.0847830390404206	-0.60890837651996	-0.344954094193088	-0.517118263379695	0.720907821137289	2.51463728566336	1.17748869299805	-0.295589320508047
fhuB	-0.0249184225024737	0.328164958079827	1.0141140598713	-0.473854611872936	1.92924932320921	1.00005117983956	1.53753850598496	0.68037848033516
fhuD	-0.555734443852257	-1.45105482391217	0.531266046998048	-0.471838873732658	0.753310695723573	0.792632238954417	0.882134221899948	-1.03043218004422
fixR	0.415175630877635	-0.322377421309043	-0.22797858267102	0.119499213067539	-0.393563041069792	-0.786281614697874	-0.091526009908231	0.203256847430182
fixU	0.706864260128558	0.811953204988262	-0.644886363074555	0.774070758184656	1.12598940535459	-2.64635381372037	-0.222151074606446	0.859783642364536
flaA	1.5597695074013	0.65667992220174	-0.824671121049732	0.0461386612022715	-1.19460464108667	-2.9012036774546	-0.75450488977497	-4.7507336767498
flaF	0.829607812617989	2.38971242117968	0.506029109300591	0.852986546913268	-1.62095564598533	-0.35687038467823	-1.35848526432508	-4.24917259506152
flbT	-0.172063846069429	-2.01210029512166	0.124931157477735	0.377315166175401	-0.880278945761394	0.0103756914510464	-0.692590251775572	-0.488214851521568
flcA	0.0859194889107524	0.164343669041221	-0.240521301512746	0.199653110285383	0.15586885516614	0.935643336056181	0.547130382769543	0.855040189816864
fleQ	-0.861461983817978	0.398021024343662	-0.162545506367268	-2.01045577491683	-0.556102308321059	-0.971321817004388	-0.072916779138325	-1.43091924976467
flgA	-1.4889852532982	3.38330096492217	0.524527986396493	0.837295815803294	-1.02102323163394	-0.690203491258295	-0.774359810181987	-1.45626004738021
flgB	-0.822638252212912	2.68228264119825	0.419534485744694	0.794664958456762	-2.22824624090618	-1.19838253050402	-2.4443157087573	-3.20948472780684
flgC	-3.05856690588726	3.25825662626672	-0.148165060379447	0.602073722577228	-2.12230962332435	-3.65970178344582	-3.07375096671543	-1.22141922986123
flgD	-1.75235213117138	3.5374057162504	-0.482198933643506	0.967918801083206	-0.920910638231935	-1.39076015101278	-1.05674068897555	-1.65300124884021
flgE	-1.42756516509058	3.66817920441955	-0.230511965307075	1.0159071537291	-3.60608296921581	-3.42484044030972	-3.28639461101362	-2.25577496279445
flgE1	0.38302131332977	0.240768935457167	0.000279931766912511	0.0989691568068827	-0.651474194620084	-0.353600941067806	-0.142427206896363	-0.38424355004466
flgF	-1.35115219757845	2.72924875878824	-0.344655031541312	1.10585375726091	-3.82357830129429	-2.41626461194467	-3.10274536765559	-4.49916423705611
flgF	1.52845732614287	-0.752697360297382	0.470133467181362	0.0217589312657657	-0.0614689555616119	-2.76931343578826	-1.13727967361	-2.39800582439744
flgG	-1.71788069176203	3.10058543367265	-0.892444437041629	0.906476571540916	-1.23961418721257	-2.00679680791079	-2.56050392281603	-3.16309672733885
flgH	-1.85454175003694	3.74765584733626	-0.799759170400583	0.754267979042296	-0.92330994645626	-2.99830952596268	-0.61873851400934	-1.90170945441729
flgH1	1.14418791522281	0.489137037283411	0.149313417081019	0.114358984456808	-0.00595136356022918	-1.36084002043303	-0.934628817073574	0.92052622734126
flgI	-2.01134303917746	3.26061165184048	-1.10015949678223	0.797909001688224	-0.394611319637422	-1.01578693655137	-0.482807941155203	-0.0163472627919324
flgI1	-0.164290985433106	-0.498481262530212	-0.143937619242337	0.00808011652247483	-1.15753722377013	-0.0204369159797033	-0.27242319727972	-0.0380948183089803
flgJ	-2.00396609560745	3.69712567507419	-0.884253047652779	1.04888533296215	-1.36473932497701	-1.76897239091168	-1.36954277784547	-3.41077362369971
flgK1	-1.53669320622514	3.36696935963796	-0.281004902480719	1.22681939554828	-1.66616678179425	-2.50478441699292	-2.27334166019165	-2.12846723482225
flgL	-1.23740334549722	3.90435559352626	0.158616135993736	1.3489073826727	-0.456672031955187	-3.16993584540896	-0.418358587649947	-0.684630447413605
flgM	-2.34553612920265	2.82231368538723	-1.18576864390604	0.448306348250689	-2.8091857061264	-2.09903948794801	-0.603875898700706	-1.19109342326132
flhA	-1.59874906984	3.81373553236441	-0.119772967644995	0.957199913643456	-1.72237281047704	-3.06630847796268	-0.474216817701535	-0.668547430075972
flhA1	-0.0882528607672251	-0.253497039154089	-0.32987296381118	0.203344561684383	-1.16800998851046	-0.85624719020656	-0.251871215198222	-0.231257156632905
flhB	-1.58308768506778	2.18245517115475	-0.0549609235235193	0.568192824954052	-0.689917364427501	-3.0034125437253	0.180584756818876	0.112553387414257
flhR	-0.669694553495326	0.0614890512649575	-0.520837862190095	0.101460019315891	0.0795375181602772	-2.70659503616451	0.244159843648422	-1.15004206405285
flhS	-0.711157858598667	-0.0747808615154184	-0.444684223567219	-0.00481938722066641	0.113321048385237	-2.31666294118977	0.230354406386783	-0.185446512061736
fliA	-1.08320548580075	2.69124828031807	-0.5929203885666	0.946737826148467	0.253438338820814	-1.07634409076456	-0.756827993804948	0.362242777422523
fliC	-2.58806416322611	3.46383162718554	-1.12177253191674	1.02484174318845	0.580610331285398	-0.133249914500824	0.0444829975081016	0.293939567773034
fliD	-2.47546621219413	3.20350544321591	-0.916302593376784	0.745936371318785	-0.751940426984623	0.0215322017714375	-1.14664910338724	-2.74402145900878
fliE	-2.9946311479476	2.38723879175586	-1.53388106010643	-1.84448721686907	-1.25951007942162	-4.36155040488714	-2.65495626202179	-3.21166230616338
fliE1	-0.190632387271321	1.00348380116963	3.67640216825532	0.697666792201943	-0.701183100994252	1.25764545909075	-0.26594035467435	1.01623730710141
fliF	0.468117199256105	1.22333602277628	0.29832444761353	0.711369660223869	-0.0355659991040866	-2.07610036145701	-0.305223832940595	0.0339999521455609
fliF1	-1.91340598629934	2.38459295157364	-1.10057732822527	-1.30737181027637	-1.04342483097546	-3.8240972163504	-0.0547598456387264	-1.85029963825149
fliG	-0.670740776299111	2.68419727110171	-0.105695776323676	-0.670073194463599	-0.966616041829595	-2.14645103764384	-0.342582697029432	-0.6834415162651
fliH	-0.42539674802277	3.0038524023215	0.398174344942082	0.273502656427212	0.465130268037062	-4.34600019666877	0.712529561151508	-0.922832173555084
fliH1	0.841583433507298	-1.1856929819066	0.479952955799194	0.910109459063212	0.064872102331647	1.7014291106582	0.922386901528277	1.14892960885048
fliI	-0.558484086234086	2.92904160070029	-0.304873645286081	0.326084080714851	-0.0108428522063393	-2.11773227328657	1.01041294996032	-0.296972335273458
fliJ	-0.900533544850829	2.72232239049406	0.602669636275617	0.0171646010591663	-0.307364315847443	-4.03219925121857	1.54120074097491	0.0466784087510425
fliK	-1.10630135745432	3.63071672776609	-0.0337328617404201	0.983146565387146	0.578941219118845	-2.14685134612718	0.492121921649746	-0.0893042033464071
fliL	-1.27529810090686	3.41386476127748	-0.141034184738778	0.732052553052091	-0.892748276028855	0.6969385015814	0.98984216836298	0.559966993347666
fliM	-1.28648881908677	3.47143450541843	-0.125302699820018	0.978140275042453	0.646823190820347	-2.18558671775907	0.114483149940358	0.112057156957894
fliN	-2.33469329090094	3.04922005983169	-0.253073233411367	1.04697696054269	-5.0262884980711	-1.77059099182212	-3.80333489529084	-3.63651879014509
fliO	-1.32947355182642	3.3449815084935	-0.315607937691373	0.917235914019044	-1.83099072531786	-4.38421889838995	-0.928431690922136	-1.24098641680671
fliP	-1.72038136441798	3.39492472110447	-0.46529481326567	0.483459854202982	-0.905813052878169	-5.06122496176404	-0.304035110826519	0.0266313458033521
fliP1	0.570742829975531	-0.196661859849225	0.63844260851496	0.221817277323253	0.0633465894681446	0.22820348899839	-0.301327143379059	-0.368218912199115
fliQ	-1.05813087544756	2.67531235513499	-1.14128594657137	0.464125503008841	-2.17738040789136	-1.4987877600211	0.75786381256108	-3.17338947501988
fliR	-1.47052712700217	1.95627133161489	0.0610568502271188	0.480210247916369	1.79255902831434	0.0900030672549889	2.07093833697947	2.07451291290754
fliR1	0.0148111893019959	0.17711286863935	-0.142702198221289	-0.140273146331679	-1.94976654197364	-0.391002343010534	-0.803720399257981	-0.725113421413882
fliS	-2.25559479259313	2.27074822600224	-0.851597734376195	0.246016459256503	-0.961544509202431	-1.39232516763371	-0.814734021393251	-0.951875322076931
fmt	0.310329012893825	0.17761256785117	0.708071060886797	0.122461080707363	-3.62550517477192	-3.83727878573238	-3.39031678777347	-5.60925057161174
fnrL	-1.04252417202961	-0.316531061487595	-0.406162605412141	-0.561353781816113	-1.10784544936919	-0.289185660194658	-0.675866644856028	-0.136536387753984
folA	-0.878924464436699	0.187201991357948	-0.290467351266183	-0.335137134476288	-1.62382995525749	-0.899185720277317	-1.56858383413483	-1.67575267738608
folC	-0.764450412691004	-0.230989444497416	-0.565889814632908	-0.300402647539421	0.451303258106436	0.657048216389999	-0.375764239526588	0.39637329489056
FolK	-0.668318359511087	-0.321186600312379	-0.349558084681161	-0.229083697584299	-1.31962180052625	0.452596173734495	-0.242692296098837	-0.312539010772188
fprA	0.416997722126398	-0.435346198602058	0.370134491013927	0.54067994750883	-1.15440559866931	-3.11529718723647	0.218910894416338	-2.062859295116
frdB	-0.0466727450739726	-0.282209039468538	-0.0694663294090824	0.223116457724106	-1.18485413187504	-2.02115147468786	0.0459697177262989	-0.408427482717505
frlC	2.25011146018793	0.998269121145816	-0.518386746790777	0.959741590283166	1.19063009538731	-1.97489188319526	1.62472982825731	0.688110997209899
frr	0.521501173536141	-0.247482954411474	-0.100570638450825	-0.183786258407031	-1.01620337643545	2.06458410760484	0.791730958424029	-1.07910992141409
fruA	0.410099134482336	0.0877546172744235	-0.138246096116557	-0.544120456119173	0.140408604020159	-0.847218337397538	-0.553939579117895	-0.482950057799946
fruB	-1.37735066929313	-1.66067032124357	-1.50263443243042	-0.235078959080455	0.129995123661556	-0.495211693129344	-0.470645005789977	0.427225084639331
fruK	-0.057355504673797	0.0820341190549095	0.0584689086435893	-1.06480949046782	-0.15975770648169	-1.23750074270396	-1.66029270256355	-1.44650791700782
fsr	-0.680385808831099	0.991429286228147	1.17148873390316	0.671901845411208	4.13291097152291	-1.72349742674808	1.43993841797499	2.5590971523494
ftsA	-0.809944625956939	-0.0518279304684498	-0.643747782102073	-0.963147159534178	1.83794500441797	-0.954158513674452	1.7826344480346	1.17581937297009
ftsH	0.578799898794864	-0.271777343393714	0.238343265686367	-0.136456080614552	0.741707417433462	-0.512900219794764	-0.0508011237131811	0.616374855554802
ftsI	-0.541021035716511	0.450562062894547	-0.0548001435875761	-0.11019881473798	0.387818518393383	1.87105081250946	1.23082393335569	1.24098398268875
ftsJ	-0.510779253780595	-0.548352670454542	0.201292047146949	-0.804217752478435	-0.748933460597533	0.203832094017638	-0.88668813666881	-0.154896366328429
ftsQ	-1.05506518732652	-0.133932561959237	-0.626869421204627	-0.885735556743372	2.34430052762657	-0.216645455885806	1.61046818202233	1.125363366641
ftsW	-0.159938963890122	-0.24399544634634	-0.217085145531414	0.0629851556257318	-0.113510490409845	1.28690653160891	0.0881502006080273	0.794956808410542
ftsY	-0.0178559482588635	-0.0780657623441531	-0.101552952552981	0.126191947288279	0.760284833440403	1.19346029273615	-0.230996677426887	0.277762437276347
ftsZ1	0.296307097836421	-0.110584891651874	-0.119893871840692	-0.0922671019355108	0.459860941577761	-0.858588254165667	0.999002634498804	1.40962912389707
fucA	-0.545398688091623	-1.30978701067053	0.157096337021616	0.837263260294632	0.338833771979156	-1.88890224693383	-0.26899956351626	0.694373756141013
fumC	0	-1.96392596033433	-1.51263720233547	-2.1163209066551	2.09253736646802	1.39621762091462	0	2.36326232876101
fumC	-0.356820180030176	0.0500731767496895	-0.272185515959728	-0.335018496637824	-2.00035988449216	-0.111742615437559	-1.3451777646128	-1.55134465069858
fur	-0.0162761667442278	0.046149457434863	-0.57527263740579	-0.66449139376725	-1.82183868795681	0.426229359855965	-0.598818783847762	-0.64391872480708
fur	-0.530274664519917	-0.594652539829202	-0.452106289866542	0.00974266831965134	1.02391244765154	1.83835240472609	1.54614721162443	0.502844671075215
fusA	1.86337243522086	0.452881785067533	1.77635569159908	0.181573148901284	-1.27718715587509	0.247592985793914	-0.627722417331373	-0.528678606200597
fusA1	-0.632114693811071	-0.232925065627597	-0.708268252919548	0.495557685510636	1.35334548191949	1.15633925988914	1.48802285778374	0.871547539626126
fxsA	0.851966947947626	-0.135107070272875	0.38856496177836	-0.396968860601466	2.60475005437403	-0.869748639670688	1.5587125669966	0.409416428114029
gabD4	-0.166248054331293	-0.295172688959601	-0.112466561163211	-1.00643700786745	-0.0133607063075972	0.260990980428246	0.00375383178521616	-0.0847712365486699
gabT	0.662104340465168	-0.154664323158452	0.194392826746442	0.054338346818741	-2.50094114100269	-1.46589271949657	-0.88368637895864	-0.268896109955528
galE-2	1.07288948096299	0.0750736594601795	1.10557347779189	0.825558462637893	-0.414859311407786	-1.06265541612667	0.150290752837072	1.31680235754284
galM	-2.42288971932949	-4.8537505080419	0.411025491186525	-0.371959186929237	-0.0637816291186146	-0.152285868042774	-2.21387240800012	-0.0345577880331602
galU	0.152835359267722	-0.0854148803124484	0.106490774991569	0.266931662639524	-0.46474971560464	1.50262874380268	-0.107088065868173	-0.510975739740441
gapA-1	-0.382534308052095	0.974650782511504	0.840141938484118	-0.114464562520103	-1.07439001060775	0.350513093990884	-1.27081264843553	-0.855233217852493
gapB	-0.228323477140634	0.158124206779457	-0.310936604530017	-0.340310973246129	1.29769350079216	1.67746716924638	1.70223376227263	0.986459989649854
gapB	4.15963306511083	3.69019589651452	4.23757829238528	3.64700733864094	2.40170974742442	4.25443771194997	2.88363802887638	2.07666816068351
gatA	-0.667225214873318	-0.175703662022402	-0.310458752891206	-0.467686459826601	-0.640353031785485	0.166910098444175	0.367435799696346	-0.890781717702952
gatB	-0.113040438559796	-0.00309553203071574	-0.12282038970577	-0.314829002101206	-1.15827301471464	0.220440363506916	-0.482478562273718	-1.05798270061515
gatC	-0.0926113263640009	-0.484368412778708	-0.4594219812382	-0.469115082836518	1.52658472057148	0.674365532912972	1.27810845279034	0.325300553473151
gcpE	0.912291395125304	0.379705772613362	0.598438113911267	0.953965235313088	0.12552602027457	2.37952196406564	0.963868258309056	0.992619270049026
gcvH	-0.572048848193193	0.355309239247818	0.18936553385652	-0.774162295624121	-0.993119875905711	-0.177744253075041	-0.233175802982392	1.00594870539417
gcvP	-0.24592415183642	0.424549009542559	0.04663066701969	-0.48919934061642	0.517389212083218	-0.897493936846416	-0.361543136144724	0.189221768843578
gcvT	0.293977242363544	0.0661734834322093	0.16367222860464	-0.0459352347291203	-0.364737535799927	-0.656168984832868	-0.443843068648129	0.0772126378885492
gfdS	-0.132110260635923	-0.0226353951502546	0.0366421424888825	0.289267895170325	-1.91420653183925	-1.66389189771286	-1.74293890892013	-0.494365108230792
ggt	1.57595754610011	0.702224743648113	0.98586716519505	1.04697766643339	-2.26011431845884	-0.228186487335204	-2.76081613175902	-2.31763152458135
gid	-0.468094314352726	-0.632197982202458	-0.578691601792252	-0.839084655315914	-0.581088378961589	-0.624629693641573	-0.731883163280909	-0.989563986571506
gidA	-0.215739224283964	-0.148652368784352	-0.0143904113084148	0.209573030141405	0.0265336004520649	-0.32792770005786	-0.231862443028814	0.195413722331938
gidB	-0.366086585735421	-0.163356466047768	-0.0961922190556068	0.29597162072647	0.0824084241842551	1.5685793825825	0.358882311929068	1.07969657223407
glcB	-0.400619259920289	-0.121937362304234	0.527839169906834	-0.823433061570747	-1.12516691347097	-2.87039499874353	-1.88764034923977	-0.818246201076751
glcD	-0.141343400278981	0.575186453850207	0.0473031237692057	-0.0862324302033951	-1.34939453813831	0.0858331699911693	-0.823200476416405	-1.06362740270243
glgA	0.00211885366562534	-0.204905621939619	0.00195506152475055	-0.854763570090413	0.373635601413695	-1.88965274235957	-0.708109111063919	-0.554627117610473
glgB1	0.855766279051234	0.382971679951994	1.2999360952281	1.28753092924022	0.774618143878694	1.17931545143678	0.653199054338521	-0.653444525694269
glgC	0.55590515750701	0.88925131690445	-0.267127019705951	0.49576246958658	-0.287055526471966	-0.178227510454913	0.226848587487614	0.426679967593674
glgC1	0.468394850163874	0.44501826150154	0.400221846047317	-0.0441504577661437	-1.70350302139968	-0.226914444776422	-1.35443937664558	-0.957277651999956
glgP	-0.144272017916226	-0.448177857351165	0.0587959556904219	-0.429933199362162	-1.34390054131633	0.416085842214265	-0.771890018754512	-0.221300416761671
glgX	1.13589968800277	0.785652856372676	0.406425030290316	1.76420728714778	-0.00422219649107436	0.74543058649382	-0.0493521768393761	-0.441723911361732
glgX1	-0.329320129263136	-0.0789560248524182	-0.0842211099239018	-0.73274564328667	-0.537694919411611	-1.06555787044564	-0.8949201677795	-0.370266423394361
glk	-0.390605606784157	-0.119667103701388	-0.787942797082856	-0.733008640206218	-0.362099204087156	0.489540675101314	0.420519717803352	-0.859380315698013
glmS	-0.466591116610077	0.212654281240947	0.143934874660189	-0.485654251342359	0.547524697414149	-0.688248572374182	0.332219284179631	0.28550494301243
glmU	-0.253717063782628	-0.137249382716405	-0.0266767276229826	-0.406413226705802	1.1810088145263	1.82457687333332	0.911415213686781	0.966489499296076
glnA	0.351702537342126	0.142529553578171	-0.0452061284201529	-0.251948291545686	-0.564897037216765	-0.787582610624321	-1.38589407336497	-0.411186334884242
glnA1	-0.545609352922161	-0.294218056219192	-0.0916538698579178	-0.342785668226238	-0.0429120922809049	-0.516553891638537	-0.584120860363798	1.58254698530516
glnB	-0.928338605270057	-0.788830980719539	-0.367383655048274	-0.174087796850683	-0.838720956394279	-0.609577676329853	-0.410680956640088	0.0547709089603613
glnD	-0.712988689991536	-0.42044672359899	-0.414901139126116	-1.00638230160607	-2.31065087677393	-0.688546421777175	-1.82632389299962	-0.308984587303621
glnE	0.470198367152525	-0.10966296757842	0.315720577999832	-0.308410750291348	-0.450947390114917	0.0679180087023088	-0.663843231393057	-0.138677267232167
glnK	0.71251659631566	0.871755250001195	0.941968761510365	0.461701534862921	0.380519432628091	-0.559933227506293	-0.0695887214270416	0.902569074190849
gloB	1.17198208414934	0.189189087487682	0.595664334568519	-0.209364338965418	-1.15465356054698	-2.13718865850021	-1.42389337970899	-0.269679730998966
glpD	0.529536145446788	0.389848144827866	0.295740577264523	0.508781541954368	1.09003253915424	-0.567405297664954	1.78438618485124	-0.938818132415905
glpK	0.390323003550534	0.383348963142106	0.47658677961383	-0.0936722251413183	0.312662861134462	-0.745502537695882	-0.0726651831756507	0.110792268129529
glpR	-0.330548372351972	-0.475460922420533	-0.438068087134961	-0.360737235781031	0.0798751159670577	-0.976435582116218	0.393076666471081	0.557745765871446
glpR	1.62493188908154	0.984332953333484	0.242299168601611	1.31381222259256	2.60170569571358	-1.97675229328478	0.592257019124774	0.434282652960079
gltA	-0.248400426671717	0.19810082788731	0.229657652071159	-1.22047264585562	-1.44728835192197	0.219448509068849	-0.413289793908483	-0.280989792769589
gltB	0.21663569246252	0.690128984215083	0.505560401654182	0.0758794352366649	-0.289071449942581	-0.325605206574279	-1.37899295196512	0.294892763606786
gltD	-0.282024891608207	0.236902243168469	-0.165347428363235	-0.278757898940366	0.023123085982457	0.377145258615236	-0.803003637577451	1.24877451677219
gltX	-0.750367391308761	-0.626108736878285	-0.347173006361399	-0.638230641523854	-0.54460815211082	0.863694536085757	0.167777362507804	0.55462372132354
gltX/glnS	-0.643895049927244	0.155453248427345	-0.777259095723121	-0.831476125997836	-0.851868374010914	-1.73216374751449	-1.94210847875372	-0.207397359124137
gltX1	-0.308292094075912	-0.253699712169519	-0.195714804034605	-0.314085802902235	-2.16433854345197	-0.448460463532468	-2.0047545965248	-1.44131427428518
glyQ	-1.11939066229697	-0.0708732764568404	-0.704222687893304	-0.297017780935899	-1.13789318996232	0.165735466282741	-0.649175458122029	0.307818815488532
glyS	-0.567307921489419	-0.0105107945642887	-0.21086757331437	-0.14057927914885	-1.65103903398765	-0.824640909351835	-2.06755030595052	-0.0800536320885741
gmd	-0.00258620517537998	0.750197631224549	-0.366571217894358	0.117853740612257	-0.398735467218958	0.973521141595163	-0.83303092648458	-0.0187897167403157
gno	0.330534508738612	-0.413960253356554	-0.588595210747323	-0.54432525738708	0.677690554089511	-1.61046233962687	-0.173213688738899	0.418636690384491
gntR	-0.641974176422199	-0.127462017749999	-0.442194576853682	-0.651307816064872	-1.09559050679702	-0.410049469610972	-0.29111493859896	0.00730142846331522
gor	-0.635146923582161	-0.103164759863871	-0.0162331405095979	-0.492001029418117	-0.824670098056296	0.515187411356895	-1.26081922426821	-1.18650746623982
gpD	0.828564058344569	0.567402949254935	1.21956117308445	0.355495535176978	-0.0116185590342788	-0.92699146966243	0.625478630422261	1.20131334490462
gpFI	-0.537212784055086	-0.499274381958953	-0.0700880814483714	0.111228885315007	-1.14373526944303	-2.16845235777544	-2.02459259890119	-1.74733209772994
gpFII	-0.414966567142011	0.258047696807464	-0.0130346550519893	-0.175970038672651	-0.13322822030639	0.826390233218138	-0.399487628272642	-0.922008684497456
gph	0.192451761723472	0.123787831121027	-0.447946808985769	-0.354847033199087	0.724239986290961	-0.259909386512444	0.738861577583998	0.633410268151541
gpmI	-0.867232815687236	-0.168571600025455	-0.665263215807292	-0.299364288681112	1.17959192646964	-0.18045847234841	0.888431319221195	0.901876554388747
gpt	-0.442561327170577	-0.174950158823063	-0.214923868788124	-0.0688019394081056	0.65668313991293	-0.707236548291251	0.0972774284100438	0.484530753037383
gpU	-0.00160794225041019	-0.620142656247966	0.766257963264653	-0.340804737912628	-0.0494876990173453	-0.995735983379231	0.231287983741956	0.374872407295806
gpX	0	-0.468457351356708	-0.720863190499515	1.36935298650287	1.54780391205198	-0.239005707255625	0.916229721962941	1.12347282297865
greA	0.485370890559524	-1.45374975220641	0.038684738802356	-0.398394458154641	1.43351317714671	0.43225817429526	1.40870678248085	0.397875770280371
groEL	1.09047456683723	-0.0663213061032235	0.0772487899534099	0.392236262885511	-0.0303310144181679	1.18401853180241	0.655086801941548	0.471904934072858
groEL	0.911499569511635	0.972868935605545	-0.0209724208378077	0.136432616139663	2.07618455813949	1.4960123883553	2.02100241545398	3.08486165957984
groEL3	0.573755147567636	1.55650129087288	0.248715960138194	0.332579259721974	-0.953477611394098	-0.27482849939732	-0.425747937126783	-1.28204736688428
groES	0.0802000891809631	0.15639268287441	-0.619443796778724	-0.239844384486188	0.239125641731541	0.569948340999163	2.4827237822498	1.7585019323463
grpE	0.0787328474383669	0.0113813895800295	0.382605490551962	-0.469991382663057	1.29800164053238	0.857603615252309	0.780107903683339	0.68952363003659
grxC	0.832056339932575	-0.085051230286564	-0.11517421565271	-0.000490737714368409	0.910544970628946	-1.84611044377522	0.551405980692889	0.0472537681481673
gshA	-0.119818830899046	-0.547438623503372	-0.0718544491752795	-0.277995270941158	0.558811287181062	-0.270788748763932	0.228667900650528	1.18294986691032
gshB	0.393966402441582	-0.13860813023294	0.433084756699723	-0.295945515880815	-0.309485709861254	0.633179402080155	0.150076473428111	0.219870710544306
Gst	-0.405748601934115	-0.307755089488732	-0.713036804371715	0.034304557720529	-2.23824073730455	-0.567725253634289	-1.77098111197785	-3.77362513271661
gtpB	-1.15566965077522	0	-1.36904589173746	0.330433688106936	-0.862472577764694	-4.51699013519017	-0.089491199004894	3.61707604780511
gtpC	0.767920199942755	3.25156697597488	-2.88227646827299	0.377872189175659	1.22511713039391	-3.57024992476373	1.62472856420598	-3.10080627912023
gtpD	0.702044783815522	1.35506292698634	-1.09942710368331	-0.120864762754852	2.31380198478723	-5.24025495010676	0.213949760492885	4.18852464743253
guaA	-1.01553807248488	-0.524737344337329	-0.936924542690132	-0.343821130417737	-0.856535554611816	-0.570987812326541	-0.246615951731095	0.435492457829386
GutQ	-0.903548787418541	-0.249834138346849	-0.914568366853146	-0.794926920882487	0.249529735915106	-0.829507650291245	-0.0172434492919433	-0.361209873258845
gvpA	0.661616675017408	0.329850039463165	0.728924978901655	0.341152420213495	-1.22064265974602	1.56415720783976	-2.2320335756809	-0.570551540473228
gvpF2	0.368648462211461	0.305657121859475	0.767208737173822	0.859003190245371	-2.69620591241116	0.288467882437747	-2.2525508498168	-0.764556029490373
gvpG	-0.76493803424087	0.392429035625031	1.18553635959794	0.655620900303044	-2.44672799890712	-1.17864272771618	-3.56013409337633	-1.39111371876253
gvpJ	0.456078230856075	-1.16669747371334	0.701837236488866	-0.289492649114801	-0.822950851893982	-0.175872252982276	-1.72290499554028	-1.07719549756712
gvpK	0.153452555472956	-1.3290365983756	0.436443893045851	-0.0640321182673466	-1.85505724432017	-2.99114275050629	-2.24762346404382	-0.209073576451569
gvpN	-0.294700797567394	-0.243257376760757	0.635498402839502	-0.702889975053439	-3.20877015416376	-1.8601510531833	-1.59511225874331	-1.25467612286176
gyrA	0.00318253864590846	-0.400696092788832	-0.101469674814414	-0.440665996478705	-1.13889461708916	-1.53506604639341	-0.906789221998914	-0.767966424258654
ham1	-0.571832619882663	-0.278291822667546	0.0883850557651087	-0.32040522422389	0.190693394037844	1.71199654529919	1.00181687308131	0.822775160137152
hbdA	0.662828814829181	-0.299920149840953	0.524774481732627	0.196336893013776	0.0677691658671557	0.16702835476724	0.898436263770085	0.525787440346551
hemA	1.35484026719208	0.278367721970099	0.894769091951339	0.55463165201322	3.28319179584734	3.15484405858299	2.9455515151287	2.08046906253483
hemB	1.24381106599765	0.614855263292069	0.938678760392878	1.37387643729309	-0.250053157950936	3.9725576203526	0.432697996552015	0.534690654242006
hemC	1.08482065724743	1.03810117095764	0.835419545056135	0.688958211331593	3.19861943653328	3.61950177913383	2.33924518780802	0.858775083824404
hemE	0.261425359458252	0.0593608954049735	0.1577589633256	0.265021138739244	0.0752688302858059	2.63475046144849	0.628343862026652	-0.857114374475005
hemF	-1.68648509957918	-1.04366504301001	-0.780166420411193	-1.22741881769265	-1.15861287716852	-1.49886991339351	-0.621576311588889	-1.30774897727909
HemH	0.280780545769666	-0.388162869023629	-0.289411726349524	-0.0475295031037155	-0.964973260237014	0.0655292881535276	-0.412345395181763	-1.78153800084749
hemN	0.912903851348301	0.278523845125287	0.531016268812553	0.715988932477607	4.01203322326111	3.72276937091226	4.44919464765426	3.62293126524131
hemN1	0.551049938456637	0.467118284655219	0.037192312941685	0.0826775059524566	-0.697314134403837	-0.653997742436014	-0.28216904455158	0.745907762625303
hemT	-0.757693749733932	-0.680808582775596	-0.828420289575792	-0.307932164913008	1.2604556250071	1.6408727624771	2.65932532648526	0.466656328200833
hemZ	-0.43835368077216	0.0947103034409254	-0.663703623532923	-0.0298743654949476	3.7092827467576	3.74761335642151	3.41712475876511	2.87283668715982
hfq	0.188842947488506	0.215536632691682	0.212832930911078	0.227737382588327	-0.0501357633843197	0.41206063897418	0.336203080423429	0.406695770442676
hipA	0.64053902422727	0.0191849398410165	0.664109523113766	0.0619365165707026	-1.7318723797388	-0.678907739610948	-0.794309771208794	-0.557520842233991
hisA	-1.21075121969146	-0.576234713469263	-0.617638060114009	-0.702386829759623	-1.84270681058956	-0.664811677994223	-1.46699056508	-0.624137037083644
hisB	-0.0203657930504452	-0.203525171100833	-0.315058749040938	-0.26157115608718	-0.0408504248894271	-0.0781508699323824	0.503354771856167	0.389373772280194
hisD	-0.687822078366507	-0.176418019210113	-0.629415931106214	-0.802941486872294	-0.126705689666183	-1.87686423423438	-1.29911701873635	-0.68989812409726
hisD1	0.00130399452680509	0.325317630247143	-0.111553352456535	0.701414450972367	-1.57312473193069	0.805196437579091	-1.44432894229685	-1.49800173069231
hisE	-0.0986068505351381	-0.593412536311432	0.308408487439882	-0.270448362687027	-0.290517424511934	-0.439019803428151	-0.303706690405467	0.573386984822948
hisF	0.221377346606712	-0.0782681264936669	0.0870479242374556	-0.132409018546702	-0.399923415224805	0.938498640214947	-0.266003115767133	0.0924686467029111
hisG	-0.915318682331895	-0.31432347033895	-0.275148970862553	-0.193352149981297	0.691397250728995	-0.328853520677857	-0.101369182306617	0.0113028765666734
hisH	-0.311487035542354	-0.779573493221069	-0.000545001422102234	-0.31829154623775	-0.929799931218593	-0.258715543702157	-1.36786213245117	0.266745399649503
hisI	-0.921450329767563	-0.220183849843056	-0.748023560398093	-0.875914861366521	1.6356890074638	-0.402833611554643	1.84010145860128	0.751595678773711
hisS	-0.476848620406648	0.0972102515640119	-0.459770254147379	-0.313030118336529	-0.140433731289416	0.257673319425917	-0.0783287326199589	0.301378184675983
hmgL	-1.51988888604308	-1.0703235402092	-0.284512139482123	-1.22309216378342	0.197497572523465	-1.94476448512074	-0.338891670860177	-0.223575576654621
hmuS	1.08243841856016	0.689404750191588	0.459827431610695	1.39934417952325	3.12537653937795	4.49503561790861	3.32515491407497	2.58344622904909
hpcH	-0.847161850443993	0.0164027443413386	0.468042603961913	-0.48630883077161	0.931552306679204	-1.88996938415501	-0.588576633786593	-0.689179132628555
HPRT	0.0717168207410283	0.195458067911053	-0.57049042285013	0.376330828210687	1.13558765834464	2.45792810913727	1.18476004784198	0.142642892757912
hrcA	1.18412535910518	0.392294192386514	0.938084826909887	0.287692468347222	1.33179341679109	1.10302510887144	1.25569848871878	1.33658823063441
hslO	0.726712357248107	-0.375221244908432	-0.0515351994295621	-0.715305704175314	1.70295472794619	-0.470836092829826	1.43190684440055	-0.0301472559317033
htpx	2.35293129057122	1.14870975401306	1.16842491062542	0.510640528635052	-0.793445482095765	-2.9626434168294	-1.3123154869816	-1.24335496862843
hupC	0.258453227148877	0.523451369231806	-0.608235619857549	0.32386894622378	0.0653029236580972	-1.12273315155909	-0.634631261485532	-0.97733876283692
hupD	0.0266711842912742	0.641333991991718	0.460819774497059	-0.0306912710037299	1.9669623570115	1.00224177261369	0.710396499041655	3.78698035602013
hupG	-2.06600399995535	0.0489781868290939	-0.390421302378387	-0.817723369615307	1.23071125844166	2.16625442407671	2.09375646215709	1.53206348504758
hupH	-0.853208755875667	-0.500236860524864	-0.67817065730681	-1.05290824944218	1.89834415725332	0.331973129500009	0.881543106649025	2.66032061069794
hupJ	-1.39512941414118	0.0468683872145953	-0.0402857228420434	-0.908325888483767	-0.828574796383902	-1.31880051203117	-1.56285545653545	0.498608355110198
hupK	-0.996067496309845	-0.198704509843381	-0.131322828500252	-0.852885949872503	1.67088729396941	-1.41235228203107	0.583978686613684	2.12309593526323
hupL	-0.0739619602369666	0.244217677879694	0.201476325903864	-0.370539964306363	-0.211659253880315	-1.7033663225645	-0.290974211760937	0.626498911118958
hupS	0.727614622520196	-0.742010706196218	0.749220600302973	0.0526013695762291	-0.831818338674835	-2.55222042153664	-1.1988883194652	0.112826716341994
hupT	0.381640658294792	0.16561793386714	0.204187048147373	-0.0542863205518436	-2.76963870918307	-3.18494495499253	-3.48578474019376	-2.01859488475948
hupU	-0.619859162734248	-0.154198911125241	0.238859504562097	-0.6746300210493	-0.250145269189903	-1.00760528457856	-0.935976310361864	-0.344567506411969
hupV	-0.868937033812887	-0.256124915102963	-0.195364195840943	-0.852598897962546	-1.3775046146864	-2.20028268536574	-1.91232354668663	-0.00236026666852947
hutC	-1.1577802174835	-0.296929923451397	-0.138251309427493	-0.779348699442659	-2.68014651695371	-2.10651896659375	-2.92227383805001	-2.379950635366
hutF	0.150710262655154	-0.320873792497055	0.344085295307799	0.0931891008944181	-1.15379020851642	-1.52379870430742	-0.329249372223992	0.0797243167845086
hutH	-0.577655711153682	0.759226320996808	0.00600164112980329	-0.869510607374334	-1.76517578571426	-2.63397390279239	-2.25159245615153	-1.01810927338547
hutH	-0.410583181020628	-0.603364754976452	-0.460927393419584	-0.0208357852886527	-1.98669422546668	-1.86779912081254	-1.75705339465388	-1.39248115574082
hutI	-0.0116819357992181	-0.237908961841449	0.374545248690326	-0.255630530575127	-2.47504615106648	-2.6586480068056	-1.72762612957011	-2.10694678935612
hutU	0.392910059902985	0.429212954346661	-0.66398471848939	0.00628044779038778	-1.08515953621853	-3.38453648471264	-0.834323606390281	-0.0214258831157335
hypA	-0.231057755551112	-0.43177451289688	0.0284743621594184	-0.698107999912451	-2.38842766977469	-0.455296595292709	-0.704992432710059	-0.42998800822628
hypB	-0.33480670264114	0.503560882774669	-0.12943043615483	-0.441561112798762	-0.285471573445979	-1.28116613533305	-0.712734701094963	-0.730681957743672
hypC	2.14237697163368	-0.755365703324116	-0.757433896090912	-0.629286326366341	1.04879466683064	-2.19120201802315	0.153747076080142	1.07669516613587
hypD	-0.290541052448502	-0.201864313951021	-0.594095428538784	-0.775554491868473	-2.23064392911253	-1.98930582161363	-1.99496938922374	-3.64356434889796
hypE	0.173420437206588	0.315419776225972	0.0812569423667074	-0.270546638499969	1.24295367883829	-1.65845041426329	0.691048988184534	0.957792544278265
hypF	-0.18782642037322	-0.139473974265849	0.00834684437281539	-0.596582994205285	-1.02793662307236	-2.93996860858667	-0.453583724550266	-0.666605403437706
ialA	-0.263519268028325	-0.236665472248523	0.492228066640797	-0.441674314123429	-1.03527722253369	-0.690655659082754	-0.00645466716827598	0.601428537275904
icd	0.00269439077177751	-0.281140683045371	0.275098828659661	-0.889408823862393	0.922299695259821	-0.155130055521707	0.403071691002615	0.704275576929304
IGR_3591_3590_gene	-0.568470143152522	-0.661802812209547	0.154439777859864	-0.00585448728057337	1.18013229654051	-2.13829031317355	-0.230192727339846	2.39417263462946
IGR_RSP_1711_rpsL_gene	-0.541673633875119	-0.68446015969941	-1.13646637598204	-0.0827479790132788	1.21011809777575	1.70264566532972	2.34644876225987	1.75116248821441
ihfA	0.280347624417603	0.342211902202599	-0.0879793955804356	-0.0266017982059343	0.445971897582388	0.91450307761953	1.04214153932493	0.13626153715571
ihfB	0.467994099485963	0.242456803649577	-0.109900710962873	0.867218891021218	2.09266883949694	6.34963875012641	3.05180880948572	1.46134846831572
ilvB2	0.767920876218542	1.99455377653965	-2.9660387288963	1.06042439311322	2.9582272420113	-4.12314492879667	2.01972283853051	2.61735112083109
ilvD	-0.102217464056505	-0.0668262861131236	-0.244575505896159	-0.182077183994493	1.09494811826797	0.581527223313052	0.575659495263682	0.830587727654671
ilvE	0.561637742026545	-0.29741472170278	0.475605672834589	0.490250748023361	-0.77321776115765	1.00357507379623	-0.3700357628957	0.241269164677451
ilvE1	1.10427478378283	0.787257685174239	2.2136807027035	1.4256050912242	3.34904640486184	2.10550605005372	2.87192721144419	0.735520782467122
ilvE2	0.507039045438862	-0.109305896087021	0.180986030723546	0.0567129089628844	-1.93970755267822	-0.152833853845233	-0.847671673125967	-0.651415659435299
ilvH	0.292403525037337	0.66738639129584	0.190197757463846	0.885803275224167	2.06698318020156	3.07280863867598	0.542304083558395	1.05138854521521
infA	0.364613665651375	-0.143711961108234	-0.0482410156190709	0.115527207350052	2.52978554957094	-2.5794749701525	1.65215435074077	1.02836659561985
infB	-0.525143786715309	0.0432251215787564	-0.208407878249753	-0.454512135276793	0.0989220677653152	1.34229372393809	0.287855371134703	0.0740029757877258
InfC	0.534982498690546	-0.106544706540537	0.568232105087446	0.307779941849231	1.43363489339651	-0.405741720974182	1.94380079787605	1.28470757307985
int	-0.172435019997654	0.167843692700257	-0.0615187009360953	0.659507992964167	-1.40470507048755	-1.29126505849453	-0.690549402598217	-0.917922594770552
iolB	1.07494938048796	0.18967265834892	0.348805780715973	0.749072073199825	-0.985129660376072	-1.99475261792225	-1.18596071290606	0.238421312954269
iolD	0.0354729700570199	-0.879103737562484	0.803210144838362	0.982710149470774	-1.73945497996181	-1.48175747252085	-1.62620335241877	-1.11526018557015
iolE	0.321743241310911	-0.0377678717746039	0.833293943956996	0.210608259376858	-0.86400134221423	0.0928387852529511	-0.551669816131948	-1.73366136454249
ispA	0.400924238577513	0.395814012524231	-0.00853212097221235	0.468260525558185	-0.343923393782538	1.9284805408318	-0.191070615149544	0.33432211182433
ispD	0.636822615261575	-0.259610610848945	-0.191113498042985	0.913265570460531	-1.95634603539411	1.5948597698598	-1.72221473623493	-3.14059884138316
ispE	-0.309842632011845	-0.550262389228062	0.505144974729622	-0.800245875310087	-2.59546066732976	-0.846071596418721	-1.07314560021512	-0.513160962991184
ispF	0.161393835623525	0.137182920173259	0.131325929088707	0.200084776631167	0.569709709965348	1.63263116023941	0.960098933679803	0.348194773046226
ivdH	-2.25410239851738	-1.28202208936671	-0.253792163595941	-2.09045801090287	-0.458128375427436	-0.244822140749814	-0.12424466269919	0.466609615544429
kaiB2	0	1.35501791091947	0.462987491448266	2.98614644195714	0	0	1.62467595241796	1.35891199671845
kaiC2	0.417729292170234	-1.0665939727277	1.92142861470014	0.688985804000703	1.98365684152833	-2.1848397617759	0.662934641772559	2.71692528820567
kbl	0.360464677566085	-0.374921614687729	0.235790420681421	-0.0491308972492588	-4.14916061428328	-1.9952346607501	-4.39662562128799	-5.99501194847815
kdpA	0.393417976701823	0.559925342341828	1.20784961134748	-0.277034509375328	-1.28767272138412	-1.46989248242201	-0.278098451652813	-0.345145487045585
kdpB	1.07753386199329	0.647441945647889	0.828827224965283	0.0270642121639419	1.08117162334391	0.572584721915758	1.57300178039649	0.738866677524372
kdpC	0.880638127830655	-0.325636910479219	0.308174785135951	-0.267565846653795	0.813798929936316	-0.697070428570419	0.316171032690372	0.255836430831651
kdpD	0.650277813067153	-0.06335574844648	0.47556521723356	-0.32752973144721	-1.82940810952423	-1.24711570368833	-0.868338740013452	-1.73116748616381
kdpE	0.485030982805113	0.908452713571637	0.165267936997363	-0.589616286354734	-1.65708979743401	-3.65715552426127	-1.68290500441833	-0.379961034063359
kdsB	-0.587553123942052	-0.193606699647081	-0.378375584458888	-0.565420474951396	0.479134283611666	-0.540738995449324	0.556595610784371	0.188050983392657
kdtA	-0.835630464283582	-0.274910710154929	-0.95929963368121	-0.60976807660715	-0.555666054377068	-0.959635539247747	0.0594478710697599	0.514542722815757
kdtA1	-0.547764069142248	-0.585470494300608	-0.5726636130002	-0.437248317097643	1.65049608626995	0.986916409043754	1.09563526317555	0.70610817906291
kduI	-0.275753243763531	-1.1547658841024	-0.181860926741081	-0.323688074895573	-1.58726714709265	-2.31585643028712	-1.59878317088172	-1.36234910154195
ksgA	-0.660591974063416	-0.44459764973972	-0.527248552646337	-1.08981967225375	-0.553111052449237	-0.789346607541166	-0.260228779785895	-0.0827108464414945
lctB	-0.264542623346262	0.316543688904074	0.646013289076103	-0.407014056488322	-0.749015012414849	0.919825536828797	-1.38858342321855	-0.933531896057409
lepA	0.00763389614370276	0.218659570822151	-0.304738535845537	-0.0477856417025793	-0.0408290868129578	-0.215199295440974	-0.0922013689792289	0.537280417586035
leuA	0.516180612387611	0.0148764176218065	0.823812822950348	-0.281189589475362	-0.0587188084483326	1.68747559614256	0.456033995494499	0.66704980586143
leuB	-0.862645165481883	0.000443283652631756	-0.660059721320494	-0.364258974783104	-1.87025182825009	0.800279624100804	-1.30940953247524	-1.61215153325553
leuC	-0.101479253606949	-0.27795288226585	-0.357122434998274	-0.100447174677378	-0.222557440288454	0.772692298302693	-0.348789790222165	-0.340607484910189
leuD	-0.544606442291568	-0.0892015740271601	-0.436245248718847	-0.541160125111645	0.751306172044181	0.977422570792189	-0.134901682027653	0.0540955453939993
leuS	-0.382321619642598	-0.127810233946665	-0.244595443614971	-0.439099879698837	-0.273422554323121	0.30611866000257	-0.795216592904919	0.208320612159214
lexA	0.54347265766522	1.01277845994608	0.755147909888802	0.515050636488235	-0.0702707112194555	0.329414390732718	1.40514519512067	-0.902517631289783
lgt	-0.442119690520608	-0.106231557290787	-0.272342677107764	-0.162141823655239	0.43509160473371	0.788557445281027	1.19075477633335	0.959701833056197
lguL	-1.22931497343873	-0.254768482606176	-1.06494056327164	-0.946351395378028	-1.03566158822817	-0.471127587226654	-1.40716941418348	-1.59925011487124
lig2	0.324189278863416	-0.118440375305848	0.188639433095984	0.726321890485483	-0.785418414227497	-0.0766254993947341	-1.2325139189624	-1.00020824775141
ligA	-0.327899055197586	0.226212578728273	-0.0117900205625398	-0.455435455062798	0.0262011440464026	-0.304934802261958	0.10871127701314	0.938331551646748
linC	-0.48539073350549	0.0177143390410827	-0.175598936600948	0.00875572125517029	-2.52166386816617	-1.09015792202321	-1.71929517860949	-2.46322390934245
lipA	0.755306037810092	0.183928447109214	0.337651701808389	-0.0711008677769634	-0.325449490613831	0.0756435962634636	0.353823568825569	0.36117672524499
lipB	0.263844506647951	-0.26872342415074	-0.171695903592683	-0.333261969669697	-0.539577852706969	-1.03327136095811	0.307387762368853	0.0238912874012713
lnt	0.249973931530949	0.555163627608656	0.207384854156419	-0.0223768014456052	-0.529049739981041	1.2206517913165	-1.17717914835727	-0.326831061952742
LolD	-0.558565132255519	-0.106772886783931	-0.799090174624334	-0.42420383812199	-1.13933275703973	-0.39560901232148	-1.58040557894126	-1.64251533360577
LolE	-0.501116909926039	-0.0470800753960925	-0.513843414908827	-0.397237248622139	-1.15207821416199	0.357990438014931	-1.80204221811475	-3.3216797437145
lon	1.65686684292382	0.817119644033159	0.651360468934379	-0.23748383620642	0.188667293779154	0.000209150546304542	-0.195077891864237	0.372365088067499
lpsB	0.16926304330473	0.308595713402172	0.0275794297823107	-0.420207103163637	-0.180619706668333	-0.0268261649730676	-0.870011410567808	0.428794349677326
lpxA	-0.10618570616823	0.336794637077343	-0.375565238129824	-0.0346797742924198	0.232189368035331	-0.771982565577596	0.0174207574192129	0.309989426990788
lpxB	-0.377034244805806	-0.0669609936462004	-0.199237455759357	-0.333659145602922	-0.202882310013611	-0.610965198175769	-0.993698405238708	-0.483333274880491
lpxD	-0.0434852319807633	-0.242083350601739	0.0075061199525455	-0.529414415771299	-1.19500714385863	-1.93419732647818	-1.42637705667368	-1.12371483712074
lpxK	-0.265816863880548	0.00941757446638332	-1.0375056067777	-0.54976762827463	2.17400404732281	-0.339593863981162	2.29247386156342	0.610980734633898
LspA	0.0310714979111275	-0.00657669005392525	-0.213906605103468	-0.368301402884852	-1.23655104665135	-0.353820815601745	-1.28595104665359	-1.32756660539902
lyrS	-1.29050748228239	0.594344057531179	-0.452306772286605	-0.902541021785218	-1.02852195842559	-1.18268554878638	-0.531832696082616	-0.853771185247291
lysA	-1.04591721086391	-0.371771182839112	-1.07566885771929	-0.359402207038379	1.19173168901315	1.34911016369814	0.990292123881851	0.829088156240696
LytB	1.10689212357378	0.388746765918872	0.512986201213687	0.630057446968874	-0.744688653060567	2.25188814908197	-0.0996500205311223	-0.602504081508472
maf	-0.823931841208064	-0.305647807034436	-0.581606650469453	-0.962825621702791	-1.48431935187855	-0.320624586962687	-2.42301432270404	-1.39875035558284
manB	0.449360172094798	-0.357995102159748	0.212669191182517	-0.380744575516858	0.816647552418848	-0.215369157599411	0.867214424077807	1.03909795229703
map1	0.887688131755651	0.0986781415975897	0.39311299337351	0.164420741727113	-0.420247154056482	-0.886548812244432	-1.01619568370581	-0.761900372528138
mccA	-3.45854675506045	-1.90986115029704	-1.13877758617901	-1.76430845300928	0.194175433546646	-1.58951368234321	-0.32716101675936	-0.626202616812055
mccB	-3.04754133440223	-2.18635141235783	-0.553141363848391	-3.08094856514315	-0.462828943074219	-1.47776624605735	-0.407548274712634	-1.3053018232191
mcmA	0.0945619119851952	0.366844218217364	0.116696281158565	0.407180663637878	-0.302137792491758	0.907468742361891	-0.504275098904341	0.0603165783838349
mcpA	0.488818653539241	0.559861483400671	0.00741155651063442	0.4424681406283	-0.841089967198099	-0.605405540604554	-0.687106752223292	-1.04614655783421
mcpB	1.31605128942348	-0.775014206614688	-0.0471128068109891	0.0358554668800846	-0.545475545489085	-1.60385311601432	-0.740814871282188	-1.2309919545286
mcpG	-3.01032517857135	1.99827829911276	-1.45856579766395	0.00400272340905079	-1.40403290039513	-4.10608077949663	-1.08147126824864	-1.0359624213175
mcpH	-2.60665228326815	2.36222326924616	-1.41437856217743	0.184948960500597	-0.428139004575384	-1.13713787316307	-0.466276352432084	0.522870901851806
mcpJ	-0.407780737638536	0.431263227894959	-0.236311148631192	-1.93153254246515	-0.500832011177544	-2.34472589154811	-0.735337055354009	-1.95125589013494
mcpM	-0.556770244412723	-0.421554560246049	0.513097388791504	-0.808685363986548	0.168398252344054	-0.0111122317167758	0.1849779637023	0.135050997403021
mdh	-0.808478732292427	-0.353009353299757	-0.600349817557049	-0.926484384741177	1.33805067305156	1.28574893687783	1.4854247236375	1.18272721795213
mdoG	0.715028954152255	0.499064389696093	0.186125065093209	0.738387222517595	0.619972925101477	0.916831057044187	0.674043923846192	0.198721726662738
MeaA	1.80132079895873	1.02344576008722	1.77870468114516	1.67948211752134	1.89910952608768	2.21891128144176	2.20601705272715	0.0189585109552485
mepA	0.554049543052253	0.0782063196994733	0.21066895225022	-0.20898385434996	-0.596719421181624	-0.0622596618020161	-0.403136735696104	0.14969544306594
merA1	-0.107820474645731	0.142069764860824	-0.103568958033027	-0.0556066185888383	1.4511583001873	0.104408608698491	0.642364227415536	0.245741335946197
metF	0.268092327098911	0.0881021807353968	-0.338805351907974	0.0373035093676386	-3.21234937830282	0.107124443974152	-0.59307343002898	-1.58824003583559
metG	-0.377781773606029	0.228779939334186	-0.401725719634884	-0.303870402560433	-0.69146729849918	0.782065595940317	-0.0142516762134672	-0.235362350294845
metI	-0.342637401883008	0.0602209344736658	-0.169593312585786	0.177504308854742	2.541197166613	2.3246884322255	2.69763353074453	0.562129855365887
metK	-0.177295906371318	0.28161510829041	-0.405928125911616	0.00217081980166165	1.76622593977112	3.64581980677605	0.837280021931565	0.499340034508482
metN	-0.847741214094475	-0.443061798315282	-0.641202728450232	0.37023960903146	4.9593159659898	0.944198410166589	3.68092729974706	2.2836289199966
metQ	-0.743246741944361	-0.0290301610588889	-0.377171898237751	-0.0410367065340394	2.83639879607845	3.04873217280371	2.43173673867356	0.853080351534
metR	-0.422979160378827	0.126269520177871	0.0703871844012537	0.00617610661463429	-0.74125071642664	-0.223160377406592	-0.355727279447375	-0.579553058606737
metZ	0.488800527861544	0.696707424679832	0.0467622966940416	0.399761722341017	0.778842448722734	0.657941210587264	0.809303900118702	1.26129560436249
mexT	-0.465874055817116	-0.21522575373627	-0.224249246010852	0.326663488527835	0.776069826764299	2.78857246256237	1.70929086827427	1.94812585929136
mfd	-0.00931198687368411	0.227616043002001	-0.0791918297242267	0.0428522893295342	0.507846760467734	1.11141680034616	0.931229271551283	0.69225087846827
mgpS	0.405076359909674	0.266924496138029	0.115411236232396	0.447660941246515	-1.83603735597433	1.44716551544809	-1.99812535846186	-1.53318499249093
mgtE	0.493411696324722	0.35616091047968	0.0569123770787624	-0.26049194713953	-0.966296443746842	-0.956538822624566	-0.513986061586653	-0.0636062097617033
miaA	-0.876988276534893	0.0671099532693673	-0.916062481247693	-0.209253318574803	0.708330392212929	-0.240507442024266	0.70430040060661	1.5811363220707
miaB	-0.80675616751659	-0.224233215362452	-0.605531569594378	-0.425469383644308	0.23504807094237	-0.650148685842882	0.232166366708278	-0.630014260378317
MltB	0.428284908030922	0.435666402938927	0.322886862100031	0.421683333882191	-0.245820348312353	0.477772416337383	-0.924270531739569	0.0277319515752276
moaA	0.665525286396289	0.0949623492480523	0.318831029238644	0.907802197594927	0.0548851998234423	-2.12442905860543	-0.240558564827435	0.444599830252412
moaA	-2.25122856885907	2.38976154272037	-0.655627209114735	-1.47948979840016	-1.50584378644507	2.51255363332899	1.55983814589746	-0.909426954221627
moaD	0.450177103230714	0.568096566475274	0.0345534176096398	-0.469360847966609	-0.0062911901825497	-1.4401920351674	0.804112040741326	0.61770940512979
moaE	-0.701774567992941	-0.19155762871652	-0.177771069615949	-0.663844281254068	-0.0500172680268682	-1.25149657611362	-0.373530596914545	-0.0260209026078108
mobA	0.406489756094839	-0.152857061710726	0.264829116420556	-0.00253881843800738	0.6998948573757	0.917889378862042	0.619434604650209	-0.494577539690733
mobB	-0.0637709547767001	0.538704096002894	0.0580026914344274	0.0628583296705094	2.6853358674345	1.41605152777337	2.07116369286717	1.70771908215603
mobC	-0.132350261829929	0.10555760910496	-0.0256101021182229	-0.328997536953776	2.43438633014422	0.842923421460871	2.00982722692237	1.9043963064699
modA	4.1732644025089	2.18155972385366	0.490091176796514	-0.601852959445665	1.866615086374	2.5193102603408	2.02940126990942	1.57639981320927
modC	3.44661208365252	2.65852349741253	0.166999817106773	-1.23056213914361	0.473204974394495	1.04962396168951	0.197204449698315	0.80767639174201
modD	3.20038762986177	1.02198455743649	0.297060880728592	-0.342147187443109	2.39100187120669	0.886534169145767	1.4862469336765	0.988131481128518
moeA	-2.30384828804425	2.77544790012045	-0.79957685131975	-2.19273476036018	0.341354644239382	1.20314645428729	1.85143502506324	-1.37674890030373
mogA	0.355595727332025	-0.703484447799847	-0.176944186068719	0.128048066563113	0.321273179880328	0.0407588370865706	0.292970500765773	-0.224608350296122
mopB	2.65622020012768	1.04995456537731	0.0386185109697599	-0.241630638128897	0.162112670411278	0.366756077051411	0.0492454255242775	0.774732259651494
motA	-1.7235074560393	3.47783948684731	-0.193875886274986	0.586892105607087	-2.32583342934663	0.240690329877819	-0.692372915301156	-1.30114971591365
motA1	-0.139325008118618	0.689309634735142	-0.158371911904575	0.0832474690339701	-1.31064809824505	0.0220313307119139	-0.126323494721529	-0.190211421069985
motB	-2.32727932041567	3.72761161181244	-0.470997654583902	0.891892560598851	-0.622235370522347	-1.32714811167958	-0.283311362724709	-0.844405658858416
motB1	0.681115681371109	0.122419501370717	1.16182167461001	0.813089325588344	-3.82190831571043	-2.50851111440276	-2.67610341395952	-2.83834608899918
mraY	-0.769870836677973	-0.401748126512467	-0.630240968723135	-0.344048396804179	-0.363264839904764	-0.209488139946963	0.759293496709143	0.693331746983188
mrcA	0.0443215066955598	-0.240246020673742	0.102234177040403	0.0269700460455192	-1.1401182181711	0.914509023399683	-0.659653791033277	-0.263890090855748
MrcB	0.108187127505133	-0.0225258984476781	0.0978003772344558	-0.0212735498217357	-1.30329599545082	1.38165486155825	-0.597916492595688	-0.640422803714522
mreB	-0.820917349743224	0.451255110907802	-1.23815336639701	-0.312071044592991	-0.816827338243632	-0.327180471427943	-0.20638888178807	0.532309223797701
mreC	-0.44115937915944	-0.287625413023009	-0.667444688632962	-0.349331068788388	-0.54021683959376	0.0282867593071872	-0.408536809016281	-0.176210320440046
mscL	0.0549854420181609	-0.00894766242719615	-0.108680020870591	-0.609070546611914	-1.56189400993945	-0.295909675023349	-1.2179893486293	-1.64725945498268
msrA	1.47421926480518	0.263043722993972	0.851890054010096	0.27909611130683	1.4772750971208	-0.229095736263279	1.8028738690065	0.57904760209688
mtbC	1.78284431646239	1.26176870595657	0.548824781954326	1.21592637437357	-2.03773219345911	-2.49162769346473	-0.795801055807646	-1.63063518270486
mtlK	0.774340262624261	0.8067826301877	0.367845579365263	0.145282554189157	-0.643001931389599	0.488742983551833	0.159422822590836	0.556828593755652
mttB	0.517246947311782	0.90137223865969	0.210566904636695	0.50987946742222	-4.43906561004543	1.88170149197562	-2.66251348662312	-3.2046084205716
mucS	-0.0900960279907546	-0.0419081878784053	-0.146080171201855	-0.0761487036109613	0.999243972825091	0.619831816608788	1.51061663874523	1.32778433631783
murB	0.267352825450944	0.470570674760526	0.292674492237381	0.0641304483587984	2.60994274225475	1.75896140796654	3.53792949015058	1.54921667031151
murC	-0.719340016504527	0.335722104674581	-0.263305904326877	-0.65228505263852	-1.2000916882784	-2.67018307619062	-1.1773773913985	-2.63373680201958
murD	0.0712800279630753	-0.145990799057988	0.251312071963221	-0.435405467942544	-2.13883628276928	-0.0993105580985263	0.0553147707271983	-1.51184065911844
murE	-0.382763668384083	-0.0434015385316102	-0.42579126407246	-0.173461631173516	2.58235463414588	1.13613796780299	1.90409626953228	1.26469708654234
murF	-0.664772417479759	-0.341189301554676	-0.641324250423081	-0.139430681106957	-1.26448024183511	0.768259028591429	-0.530897749274384	-0.211180063405967
murG	-0.259193799625356	0.405796013205368	-0.0812039027497808	-0.669240801019901	0.847915704057071	-0.536157808627721	-0.0782689755966665	0.959861684134238
mutL	0.876718166834743	0.0456735306398291	0.78462724578006	-0.0337175079184773	-1.57202747429668	-1.10179183078036	-1.59769541014542	-0.798400472693957
mutS	-0.670454069041234	-0.320721808829448	-0.272693098653608	-0.923900455171199	-0.184691860458376	-0.0321756100743227	-0.168709579616027	0.50534269024053
mutT	-0.224424369194898	-0.0749493709945499	-0.0248675469728163	-0.34444968812795	0.862759813482927	1.09793712837445	0.350295874030771	1.96301979164863
mviN	-0.506789532599499	-0.705556613431382	-0.349149011314204	-0.501216458635589	0.264203564818978	-1.60586508948499	-0.357133732707421	-0.104849191652144
mvpA	-0.348890644663565	-0.51315682673625	-0.407202395468776	-0.137379431498666	-1.0677676010996	-1.93925445813275	-1.9682977815263	-0.256997632830741
mvpT	0.240100073051759	0.262438213217011	-0.159471047299098	-0.082341372455511	-1.48461516200782	-1.46962537550846	-1.91251975251925	-0.119842799631257
nadD	-0.40802644699079	-0.511213004242254	-0.862609102122175	-1.04677794166138	-0.0286599527759338	-1.4041263013189	0.138219841527012	-0.472717032185658
nadE	-0.285368471464547	-0.286418078390512	-0.170338915484538	-0.423184520549172	-0.125300973860699	0.247360350680929	-0.372986228179936	0.251156936304003
nagA	-1.25849669528928	0.434526069913274	-0.909409656289911	-0.823969934779882	-1.54086653110588	-0.671124184951228	-0.46718410906639	-0.318293621099597
nahG	1.12597683572762	0.976087115811983	0.419363823488435	1.04121583835968	2.90677036965064	2.69600649979301	2.46761801473889	2.5331777818155
napA	0.248339419526644	-0.788173061501884	0.711130525114636	-0.460270193146805	-1.74775876160856	-2.038465822814	-0.852524015869442	-2.23058555545486
napB	1.52766037562668	0.940092259054326	0.327402307088078	-0.161995415009714	0.273282900760427	0.666415612450299	-0.646457285475013	-0.113240889087143
napC	0.550860578635671	-0.725608857757704	0.117243790441497	-0.657221092018218	0.996656584228446	0.592256457500553	-0.3416746905462	-0.231642226370158
napD	-0.193874445398621	-0.183474574708499	1.16232203018792	-0.762396613603531	-3.43853888067942	-2.94463337475846	-3.14110979802107	-3.42373347438801
napE	-1.69048066506833	-1.54307272426193	-0.129864474048463	-0.88045326436078	-0.949325038944307	-3.7111390990203	-1.3262592015642	-1.11621877294584
napF	-0.424426131298021	-0.732958977453682	1.21561241423535	-1.04845777534719	-0.89793590354001	-4.58514593811172	-0.478583167560275	-1.51393541752471
ndk	-1.11350095672823	-0.642891020606168	-0.871638940572153	-0.310659449921545	2.20291828192974	2.62559347381252	1.33881206655078	1.11495197098817
nemA	0.507503206477633	0.0404857350295164	-0.222996837385735	-0.38009443117876	1.4266620111713	1.26917851802371	1.47140744600411	1.12059881973447
nhaD	-0.305997539351163	-0.233832457067654	-0.616673799862336	-0.0962734276681749	-0.774064899496183	-1.71220349424634	-0.333855604561147	-0.491979211161747
nifA	0.858890530434833	1.13391102529141	0.692852644598021	0.706367491927057	0.0128320617451802	0.965587951688616	-0.526048513565975	-0.0132561984559366
nifB	0.200492005033344	-0.503222769522705	0.615445699844237	0.643929666903304	-1.85737355898792	-0.497318066817599	-2.45587105486644	-1.65444372134229
nifD	0.556177245603647	0.810719222243867	-0.111129682237891	0.490992321572834	-0.286113194445442	0.738155933155157	1.2235124044897	0.951488735928721
nifE	0.518814325558109	0.295435421656454	-0.0909476036059412	0.0985865391228412	1.30139732792759	-1.66444117767873	1.50412080079489	0.567392839617523
nifH	-0.127229432836448	-0.0308710346819211	-0.555099317018643	0.236940526999956	-1.16848930822041	-0.177903624395405	-0.0883901123713731	-0.289924150405763
nifK	-0.833505829840823	0.505479820604997	-0.0790911202480946	-0.063601271820323	-0.123867182108934	-1.08708380606393	-0.481782546348038	-0.0292403613881928
nifN	-0.618573224574167	0.615952589903133	0.594945896899413	-0.172800617641123	1.49541387195929	-2.29976751297366	-0.226908184716474	0.155178962912272
nifQ	-0.699335805284631	-1.83659511429059	0.0612102668322665	-0.199185700617341	1.09676434912626	-2.06164169907892	2.05256967524202	-2.40110582385408
nifR3	0.113709741448566	0.15896927809912	-0.211024753795918	-0.32507874281455	-0.822457236851353	-0.898563995538268	-0.959828602166652	0.488223027367361
nifS	0.999538902435248	0.387196643335172	0.0792299703267174	-0.262432641125531	-0.887628280656359	-2.68192514764951	-0.172136997348854	-1.07540772042802
nifU	1.20373496539231	0.314768223045085	0.283007638592608	0.500048484180307	1.9378803142695	0.0588598665371202	1.35592625974789	0.581206177372465
nifU1	1.2436117937453	1.30826503079899	-0.168487562560439	0.401909591753383	0.893069005650267	-0.32013777932292	0.594378318098854	0.50641777091639
nifV	0.414343595726737	0.824614632102032	-0.100825065869585	0.268038333161724	0.892045719640135	-0.585177454614578	-0.882895446026665	-0.0328305050323463
nifW	1.15410820976884	1.38741005317223	2.85582047298831	0.322301292212336	1.30240969055931	-1.48565731064894	1.17719975705074	0.680873405490475
nifX	-1.80887880195572	1.20325575976583	-0.533908667553447	0.524468893411633	-2.22454229170052	-3.50597019683005	-1.17511602052591	-2.27708860018634
nifZ	1.46322459602156	0.871809657292608	0.395354891977475	1.05552013733755	1.67638653996583	2.17313036437626	1.54091818492839	1.11052894706765
nnrR	-0.158100822588114	-0.490819727050332	-0.252237206596576	-0.21287771182866	0.276736777526516	0.311665044678965	-0.335805341882577	0.253274266361473
nnrS	0.312455768748106	0.155081611941176	0.0491087128561043	0.676087716345502	0.619473947427165	-0.0630235986679572	1.26711431154913	1.12576451161952
NnrT	0.0150052377535779	0.547229152081135	-0.244466647978708	-0.0848416257148689	-1.7022711741576	-1.44486042647453	-1.1429733620662	-0.46920184682758
noeK	0.669755744823743	0.110218036607118	1.33316148385444	-0.00789697544870769	1.80445599143451	0.937554842711153	1.21807334192819	0.643342829399504
norB	0.404144488441685	0.227611366734983	0.200802255053809	0.157097476859437	-0.349339238825839	0.390413416990732	0.0883976414422609	-0.0918116904374394
norC	1.66382980658374	2.61724536692186	-0.185079260458898	1.17082335960405	-3.15215607576502	-0.997173101583473	-0.860327271704958	-2.54005634222892
norD	0.765736435104483	1.79568202832674	0.642575262313316	0.668535272678007	-0.506412718034038	-1.41590820087671	-0.088744358674887	-0.0935370308859184
norQ	0.259442808818972	0.71715371728665	1.3068094400486	-0.291878341123781	0.421432969331614	-0.185324533845947	0.229672492279918	-0.273356843773073
nrd	1.78445574489941	0.107366198103663	0.596193058887355	-0.245154978091884	-1.25581822395471	0.439603026501382	-1.3511006037672	-0.476020084202903
nspC	0.356356117060085	-0.352805498783908	-0.446074810825692	-0.470090043580098	1.01814632025672	-0.104450957234054	0.201594636514359	0.677349623809756
ntrB	-0.315992865119828	-0.202100413176978	0.228557147855371	-0.392942359073516	0.0929757321064285	-0.390454556044926	0.426796913308427	1.68237269267187
ntrC	-0.232533148432049	-0.161252688230319	0.273650731403599	-0.621272871425906	0.61660661288589	0.31411294535954	-1.15803330524296	1.67043385256834
ntrX	-0.42604285114196	-0.409470436827062	-0.036910470330484	-0.381148738257055	-0.127687634233137	0.0182059022660655	0.793617256973636	-0.0918539529124472
ntrY	0.0295238191146522	-0.102826246090631	-0.188777539920023	-0.273464279963133	-2.11013358148748	0.320203187219956	-1.29182709718724	-0.916047592125793
nuoA	0.500180905253094	-0.200324685267293	-0.0561757293602986	-0.959193338195178	-0.0914925066928826	-0.954861527436331	0.0814567471306647	-0.128199285303527
nuoA1	1.04862021094747	0.925861574885367	0.0255417918352894	0.0723071892261658	3.87743635865471	3.51344261405978	4.52427654235557	3.57482906063341
nuoB	0.0999390011860037	-0.133373670249469	0.189656793722682	-0.99997675734776	-1.16237263262314	-1.21444244561916	-0.776377064037763	-0.078128815441124
nuoB1	0.527766294777066	-0.25194474966458	0.126502566272816	0.23764763724633	2.29375791749973	1.78726152761659	2.7727290827226	2.33135135224496
nuoC	-0.646437900895635	-0.659885131246413	-0.0743841350222494	-1.21726476315088	-0.375709530701512	-1.04978047287531	-1.01739654468944	0.310093380640423
nuoCD	-0.32648507132686	-0.129633289912959	-0.0538787997235565	-0.426410427612882	2.34650975659283	2.03287612856554	2.20520236105291	1.796238005567
nuoD	-0.885026362145898	-0.609149505766561	-0.419209111724749	-1.28508778279798	-0.102215491571314	-0.693377200758903	-0.629433363832603	0.320273025326129
nuoE	-1.11697626833862	-0.39012401548962	-0.850811969382175	-1.13736293342192	0.910446826660489	-0.175904199933595	-0.119097397740799	0.698600594338319
nuoE1	-0.505506261319681	-0.0800533855983957	-0.519432840067598	-0.52279993342318	2.67562855980384	1.26283298214916	1.83884474965608	2.24771285748007
nuoF	-0.757462521793202	-0.320351072236266	-0.776615379393336	-0.950023083486641	0.130226464763795	-0.197389659515373	-0.243840271112513	0.408690692466948
nuoF1	-0.311840534764619	0.058777537413209	-0.27604050671905	-0.601272336200389	2.89525312978123	1.48676951433093	2.05900430816928	2.30875373601772
nuoG	-0.916365193569926	-0.538122824242785	-0.81938439140715	-0.507817644107198	0.299513141861936	-0.779786811371807	0.00651804275966423	0.539170178743842
nuoG1	0.183823902032446	0.311827847565548	0.026977369700901	-0.378884691406994	2.66263316558619	1.03838619748297	1.514725360764	1.72528200412276
nuoH	-0.671254288044181	-0.66948392560426	-0.713722102815392	-0.639996485159682	0.783445310634238	-1.22361087479191	0.291390288344231	0.423915098045679
nuoH1	-0.0340485035645305	-0.00810096149190542	0.0736769496277601	-0.295645435603455	-0.891643228300906	1.72936510465314	-0.0281198448098539	-0.110790147608631
nuoI	-0.574309417747829	-0.651448628154334	-0.639015618082649	-0.92473286250891	-1.87063328296804	-0.162075470353688	-1.70835006918388	-2.35450106594639
nuoI1	-0.262470435704428	-0.434229638912904	-0.215433370662487	-0.558837106954223	0.612386156428386	0.992375162175405	0.847802563717384	-0.510696694749763
nuoJ	-0.638721703363838	-0.704964373275609	-0.559458259735504	-1.05728095750307	0.12147668190815	-0.19136248538231	-0.366209664202881	0.435743194372083
nuoJ1	0.0850193807700296	0.324610982048465	-0.175933114725427	-0.26250200908642	3.39927871361195	1.71515848499817	2.26508605211339	1.98313627944116
nuoK	-0.736437258140012	-0.677655226592585	-0.765438479967412	-0.987228929946048	0.387707918193778	0.225863928700264	0.387991604951041	0.251292885749253
nuoK1	-0.376146036421683	-0.267685469102478	-0.271833322003923	-0.345904846216027	2.82418624081128	2.0031940737688	1.51450330388744	1.18305637354528
nuoL	-0.906101145253842	-0.951753017940336	-0.934781461909336	-0.887728177355079	0.219355392475991	0.420656897951505	-0.0349910779253398	0.49868554212365
nuoL1	0.00804395195474787	-0.303535176959615	-0.138777855326253	-0.292892163341878	-0.0223861919715056	-1.37512025289036	-0.0642044586190576	-0.415605462588997
nuoM	-0.681886731092764	-0.866015108733391	-0.610585542506741	-0.975383470782582	-0.203691423139859	-0.288577650146473	-0.203194366544444	0.0525978812256613
nuoN	-0.788165954416969	-0.779186364400095	-0.58028026096027	-0.959421438068728	-0.661489206648251	-1.02781514102753	-0.755844366434919	-0.475857138521346
nuoN1	-0.109610201950524	-0.345745839471476	-0.0343969433275721	-0.125838712242984	1.37914454745037	0.104083458375839	1.047032479787	0.165234661414992
nusA	0.195982125427252	-0.464212712623845	0.109575393643737	-0.524074587849166	0.0589923572079286	0.811353908178956	0.319253810127249	0.820549132353602
nusB	-0.526208155684297	-0.0785699286449041	-0.119739091308329	-0.570873024990129	-0.22793736433493	-0.598097230055043	-0.700382583226681	-0.0961482667042121
omp31-1	0.506345892969234	0.282177929497377	0.178168202981696	0.0770060177987298	0.48445433803701	0.339001842389993	0.721346274610299	0.340613839830477
ompW	-0.56208427754671	-0.743578742061618	-0.870148963896205	-1.05748086577818	4.82522792480587	3.11771915563244	3.94360065206027	3.40058021212813
opgC	0.616156037791408	0.286867846168395	0.550988832734639	0.145900404232245	-0.104485319352454	-0.61635897332406	0.420460479837756	0.117038566974481
opgG	-0.287324474941484	0.0892988251238421	-0.462206664242322	0.017580075162881	0.026576490365965	0.5193888128505	0.346487389298954	-0.0816762099161523
opgH	-0.244889451744658	-0.0905082540589228	-0.27616891312344	-0.0580089297679165	0.358106846239387	1.23244056616077	0.782759597866094	0.740765395152562
OppA	0.551432119934379	0.0156422646531062	0.511447711278519	0.0473231400083747	0.888110844319	1.90201708811143	1.68768131065129	0.860057951319378
OppB	-0.398884097447875	-0.708820885646463	0.044410198502346	-0.823078279296151	-0.0859085521989962	1.67981197472778	0.27544953800397	0.593221108416765
OppC	0.195849266241807	-0.125902024424395	0.505613472684111	-0.717500829314634	0.426497161043922	1.64597303101747	0.89411865041634	-0.524750806052263
osmC	0.881652458673778	1.10658347598221	0.270946591470224	0.76850971111839	1.09296847557811	2.98790090436473	1.12525747640827	1.26803353442964
osp	0.441168875083367	0.151987512906251	-0.038557783297564	0.577909275106997	0.0427690712983312	2.65747121998461	0.816197800138004	0.99702672997945
ostB	1.40548227580869	0.713643052229036	1.01777457127825	0.671757734760433	1.91882702426815	2.01163892861526	0.88050673798819	0.636457259629121
otsA	0.700668063665872	0.339449378854913	0.228269798359892	1.03627382832028	0.6110505044164	1.68188144052015	0.173555906402288	0.481889990339785
oxyR	0.672452276874702	0.351269402781578	0.938775739116179	0.180272443775789	-0.417052739749414	0.624801974259152	-0.198688757170043	-0.60340511246897
panB	0.361599154890311	-0.140615281150559	0.183444751053285	-0.170077495241341	0.138913929321024	1.21449284999616	0.319432004980005	0.592664721584505
panC	-0.0327238481166843	-0.129591351301197	0.403637165229959	-0.291113744021641	-0.647961152993247	0.102857204860199	-1.04407162594336	-0.0187621671184471
parA	0.136715204748709	0.175463559807154	0.135641171773081	0.350897412963277	-2.24512785026338	0.292733585028411	-1.12590971030367	-0.957759359984276
parA	-0.627628029013393	0.126423129112979	-0.631045636157045	0.504244386303239	-2.17693365892972	0.201906505941929	-1.25584281616819	-1.11134392842656
parB	-0.0385315889573895	-0.643405249529076	-1.02171077396857	0.049870637279613	-0.307781626316569	-0.552204727493098	1.8668679045295	0.135498205047808
parE	-0.456527717707299	-0.889085868560573	-0.719371519594188	-0.868413072276279	-0.555308973611412	-0.154144984521979	-0.0151979558673365	0.522013577198558
patB	0.477028931645253	-0.343438884922248	0.265947886315065	-0.126569674152583	-0.919688336900194	-0.0381640859607235	0.221650415379323	0.1692187897902
pbpA	0.701317797178574	0.318210808964394	-0.0121197604121612	0.401394319108924	-0.668871682229405	0.0320236701213491	-0.697627256927745	-0.632785901510521
pcaD	1.66728235732458	0.367736526086361	1.97968437678702	-1.21894016156226	-1.62563757725377	-5.36411634043046	-0.298860603329679	-0.507033264388568
pccA	-0.249678128421908	0.182735423969495	0.190965516832475	-0.265163721048386	-1.05666019351784	-0.398018928789501	-0.508554264405211	-0.563386267632862
pccB	-0.536012646528715	-0.734794563152048	0.0560624203263307	-0.278967225781396	0.18692236486254	0.429614363639634	-0.229469254360457	-1.10471402340018
PccR	-0.287052382873164	-0.400345474732098	-0.0985803719787371	-0.668329567118014	-0.88653123328195	-0.259812427227221	-1.38755192307286	-1.06456973007352
pckA	-0.221053508796953	0.33651547341022	-0.353807139042037	0.353062029586111	1.10172298726867	0.797365447358385	1.43343600128062	0.840101626472104
PcrZ	-0.0537974033543759	0.442913118255414	0.410035572691812	2.61664333126409	0.838554801810826	-1.73144654925583	0.0135174617550537	-0.410261112508473
pdhAa	-0.832313947184851	-0.306534808690201	-0.856951344026638	-0.787527042471455	-1.19353384577307	-1.58917312693064	-1.41386150358092	-0.18345643478666
pdhAb	-1.45819708476781	-1.39772061309096	-0.924273184142351	-1.23375236599942	-1.2113746480043	-1.4461427535239	-1.39121150117117	0.0307125353510858
pdhB	-1.18150318130183	-1.37594039543985	-0.606745651751215	-1.0339049573038	0.731459817866502	-0.854438451454906	-0.893283172031721	1.30978112784735
pdhR	0.585887971384527	0.372552128092189	0.0851939744484312	0.273351893252139	-0.133323704268606	1.8781401998	0.550861133281367	1.02706267621736
pdhR	-0.123014821996342	0.0940384884249216	-0.1978595301686	0.103990619147586	0.0620102189559778	-0.22320536194268	0.0885732701187896	0.858882796020241
pduO	-0.914194821952089	-0.238794134257167	-1.27576746628701	-0.493403372572173	0.340722354873896	-0.405625685975177	0.247016759447667	-0.702455256949777
pdxA	0.478990713219784	-0.849857380995589	-0.605080041867932	-0.638948760692811	-0.819121370975702	-1.60485293714967	-1.49961870859861	0.0572591266990576
pdxA1	-1.33763088121781	-0.836666609359988	-1.22680105310918	-0.976501038470929	-0.21575803640231	-0.464930595073532	-0.440698102249191	0.434216730034342
pdxH	-0.0583595371291456	-0.31630889848008	-0.0105600323183328	-0.0837617170755224	-0.631466638828751	0.426536889208106	-0.0333231709529452	-0.52644343266685
pdxJ	-0.468068024974232	-0.138288450085515	-0.0803368819356557	0.0933402986319147	-1.46938719561581	0.5357792129641	-0.35564455097159	-0.805047406683236
pepF	0.458345374396722	0.0647282207510356	0.318225028970619	-0.330434906130189	-1.40380316348198	-0.57151855391422	-1.81644705559188	-1.20379920097003
perM	0.624539580567829	0.0672783884738404	0.095252150271098	-0.260875622896642	-0.77046519619226	-3.17173619999747	-1.12272851093706	-0.849384061479229
pfkB	0.139943161750619	0.267626171344761	-0.208718483898559	-0.253776673276392	-0.236675785517	0.644372517883636	0.494804035390194	1.08024274246779
pfpI	0.52759508519992	1.01491849422551	-0.8073082087349	1.03570867522716	1.6014396922754	3.35469121014531	1.480839490068	-0.015483302469821
pgi	0.0720572001583958	0.240149763660879	0.0424346606417434	-0.096025037483083	1.06944608527173	0.767264531404006	0.230326717495149	0.572029505428904
pgk	0.391295705070795	0.239437693779779	0.164484743646338	0.616010822116505	2.90399074687698	3.26648747480264	2.49346695224367	1.40760887655733
pgl	-0.148387738851636	0.773718001277512	0.532026579981049	0.415359517806413	-0.630830616232347	0.418896792064753	-0.988198135025226	0.685064659114355
pgm	0.387478455995431	0.0496209963484774	0.373248920208607	-0.123160145598806	-1.05537185248716	-0.348010542436363	-0.674872427495699	0.44820085424925
pgpA	-0.291707587683259	0.570447274970011	-0.174209572696707	0.152916023637155	0.0604202663089864	1.27889522161927	0.597159431011508	0.458935682664908
pgsA	0.535415464597492	0.121595474792038	0.191472668682696	-0.122386493946159	1.801879197122	2.17516696081877	2.44356725174206	1.5824707014797
phaA/B	-1.17518232404583	-1.26276025037988	-0.951126930612503	-1.35453314501628	-0.759308939039299	-3.64672269542101	-0.454012785808038	-1.27118617848404
phaB/echH	0.31550795080243	-0.360549519381586	-0.322238702094888	0.629875858272175	0.880226682650837	1.27321844919452	-0.405895734997613	1.0792675611891
phaC	-0.745703979927389	-1.31896440928968	-0.612671589667533	-1.38770026264773	-1.36829419953436	-0.478803897335797	-1.98899916293117	-0.898724899921562
phaD	-0.791417612980803	-1.19276301457543	-0.66686896551237	-1.00033801064851	-1.39930939752851	-1.55209856452011	-1.75342850399085	-3.28735461343113
phaE	-0.251708188106135	-0.570336706605456	-0.340173819291094	-0.481246216907753	-0.898083006421815	-0.797824465833427	-0.556268544525684	-0.502698314203716
phaF	-0.63218525137159	0.193348916955244	-0.310801053640353	-0.230783532487936	1.65609860379788	0.622297644247445	0.918827993694316	1.58215979275756
phaG	-0.940669612805128	-1.04078547309301	-0.147555095019443	-0.220520741667765	0.566154973183392	-0.89284549101291	0.305284259624416	0.908504427289872
phbC	1.86366685703555	1.00470124644671	1.27323165045515	1.10066203571359	-0.201925227094125	3.64709441769153	1.51317925817254	1.05344266560747
pheA	-0.687691824414429	-0.792606241691635	-0.750603630630788	-0.773609313156793	0.654284172610247	1.37844824278129	1.30618784019327	0.730061564294181
pheAa	-0.817606850523943	-0.345080502746271	0.193451704621683	0.216201312831575	-0.209450169755881	-3.122082114008	0.681038063415987	-0.0517029083671307
pheS	-0.872212519654704	0.136286506817884	-1.03352282939994	-0.607205579295662	0.916158184040527	1.31009539166343	1.0885397637773	-0.895412652540192
pheT	-0.0424783949522972	0.191511331627959	-0.0118992468620034	-0.225907257197885	0.410504070493392	0.702050596443433	0.481723165955367	0.640439848997155
phnA	0.643673241531754	-0.261738200366993	-0.117906152678575	0.19388135247385	1.53806861449558	3.30519864513018	3.17983968274647	-0.30763641767764
phoB	-1.30749873690889	-0.309411797465842	0.759191848073444	-0.425002970432	0.494674378441101	-1.93883588401941	0.8566199132063	0.811690762367022
phoR	0.233610946547066	-0.26999932870947	0.00421737630201502	-0.184645169648425	-1.98925272771369	-1.89873353342637	-0.889527694057969	0.0827368025610796
phoR1	0.245257715798952	0.947067350202949	0.536051914867325	-0.14810317455876	-0.525994084385937	-2.69456285286156	-0.745301048745519	-0.351726129833666
phoU	0.964531562684451	0.438902987789745	0.614219206006027	0.462255346317048	-0.726348164649097	-1.59232000547891	-2.17425696327204	-1.98461991221956
pip	0.0716139378368669	0.0586231502438283	0.0726596308189144	0.642040508505494	0.357450215325702	-0.0236693896073751	0.407712779581231	1.12932694566578
pldB	-0.0766963455709157	-0.200090046662876	0.0719825353568406	-0.67283296550962	-1.50776880356593	-2.81432943329622	-1.9931849995736	-0.502059297787152
plsX	-1.18275779666921	-0.903375730479476	-1.29014156207704	-0.65736047910191	1.20764604383967	1.21843905380727	1.31846902851332	1.30160780959426
pmbA	0.0691521668222872	-0.0945102817160309	-0.23239375336575	-0.595368857812518	-1.450691005494	-1.50961332402062	-2.541426658661	-1.87210731568563
PmtA	-0.438835653387872	0.118142190503014	-0.580527468976455	-0.379709701475872	1.6389544964263	1.19140575240606	1.05288844986618	0.82665476189301
pncA	0.41683234467132	0.29970761772491	0.0991944907653566	0.129964826358121	-1.33198564551552	0.2424781357187	-0.551824956740842	-1.10978349510527
Pnp	0.0509000519619204	0.794800103515261	0.141569433208888	0.409179799107471	-0.461806387136089	0.331625006023558	0.00572808735535082	-0.759530231952628
pntA	0.310560765427648	0.33575850964503	0.483957147584958	0.325041122938733	0.907605452389241	2.20272110630997	1.21602892403913	0.938856470132996
PntB	0.581802294133225	0.212023627221977	0.595413092382342	0.122386903043592	1.32682441102302	3.11845864529877	0.810444945448511	0.71735756900027
ppaA	0.370574461860337	0.137466797037518	0.145749062469856	0.580715472438262	-0.810095928607818	2.23469985682982	-0.632704082181138	-1.97240122489945
ppaZ	1.29151954274737	-0.0771194938543782	1.4463708013535	1.10158433874983	1.73342455704717	2.52863332154507	1.21980280268429	-0.855648660187868
ppdK	0.447686690814235	0.173509521531179	0.197532993329292	0.000671362772665507	-0.613476123057962	0.558414926063917	-0.892393410466145	0.611653130777022
ppnk	-0.0638196774726743	-0.269031808372895	-0.119603970019616	-0.283635100598838	0.0707782850040431	-1.3919723509818	-0.0547052143417565	0.137553595037376
ppsR	-0.863460416245882	-0.301355088324359	-0.408442338561726	-0.721721723886736	0.0943625620830415	0.638734657886507	0.539834353085266	-0.0266582662659505
pqqA	2.50882131103843	0.556603921992959	1.05697799038488	1.05452845343072	1.89333550726932	-6.31975474231664	0.700537527236143	-1.26691633786371
pqqB	0.153591915213505	0.883655781240192	0.393003493586318	0.810953233838744	-1.02850385924449	-5.31028970528074	-2.92251832192825	-2.63777116003561
pqqC	0.473880536113044	0.602940371868849	0.215534825422576	0.366591840754541	-2.55825869553022	-3.63675822185839	-2.64051161320768	-1.63927723370286
pqqD	0	1.39236205223162	1.20943557038876	0.510426793671834	-0.339196627529178	-4.39088994429627	-2.67556397626256	-1.22563531901556
pqqE	1.20290833485265	1.51872324707811	0.0852066405157214	0.523618014117583	-1.59720549183695	-3.53691079780589	-2.31508790108337	-2.68548823427254
prfA	0.269860582021511	0.450477725115799	-0.21704053059372	-0.245596625296016	1.60584846372839	0.395512110829576	1.22097378019085	1.54459172436091
prfB	-0.012999069800228	-0.233513150012276	-0.356995576450931	-0.346204198942198	0.822067836663711	1.12578392378906	0.620915267444331	0.683612759869104
prfC	-0.198545523006336	0.255520342457492	-0.203200856481519	0.0986551481392646	1.56641072895128	1.65784342877484	1.24686195118542	0.694884748419257
priA	-0.149033610274516	0.303527158158536	-0.20640511319973	-0.324357356883405	0.573891745481189	-1.26091775742378	0.0636083328569872	0.871529384671808
prkA	1.26742191149633	2.48298414338999	0.8772795561602	5.6148445326996	1.08238297510583	3.69393817891187	1.22864962454038	2.35970966892691
prkB	3.24601636076257	3.83681642958738	1.53092411127943	5.34837745127801	2.85508946149685	4.78794198764473	2.52475172840161	1.6980476742114
proA	-0.32264000630857	-0.257269755004226	-0.492196842894098	-0.192443871755966	1.27032430541471	-0.596189748248546	1.96294735592055	1.15055714549533
proB1	-1.16550954637363	-0.40480424253337	-0.501948938605673	-0.529074456771411	0.560378666215904	0.0882025409813556	0.742063254882276	0.602085545641791
proC	0.478086910701079	0.608687213223999	0.0334168957342056	-0.211758584040011	-3.3307794640291	-1.16624452875355	-3.043399415951	-3.00622003855526
ProS	-0.348728369583941	-0.31735627291738	-0.237583366338678	-0.444031642551872	0.456917855646159	1.75174077939028	-0.131395333768328	-1.18433004752755
proV	0.767920791687371	0.393267617850967	1.91628518629233	-0.0915554707864852	1.17521234598532	-4.17688874903232	2.45640548960449	1.08993490850941
proV	0.1813167951687	0.880577642228716	-0.336692815021195	-0.445061331565564	1.45027203563222	-2.00192359873647	0.137843836606732	-0.0909771867111892
proW	-0.193874421344813	-0.568527588054011	-1.38772989995666	-0.503453230010187	1.98270938656002	-2.00125329365224	1.99424052589819	1.44522673149043
proW	-0.44525922169887	0.534260721971928	-0.756281138082668	-0.482641969983982	-1.46201045962723	-1.16996242898403	-1.73220631367012	-0.781319176396433
proX	0.489050676165748	0.12489176688018	-0.00819955592935197	0.232594580491648	1.26439013805905	0.64653626435079	0.658753734816596	0.174085663127744
prrA	0.377275805038668	-0.0762582737990268	-0.149524739673513	-0.0270698522229198	0.30469149251226	1.3907559200873	0.842008496305736	0.174039511015019
prrB	0.243939725345314	0.109515994091275	0.14473796853366	-0.348050384206581	-0.319125144332073	-0.535051506520569	0.332000947021767	1.01793840570013
prrC	-0.639902188064474	-1.11218061041827	-0.668523364926221	-0.515194617991772	0.751380742637432	1.38543178798183	1.45894332494423	0.0749898778536227
prsA	-1.01745900850944	-0.619212607163362	-1.21213503534776	-0.497625192496139	-0.526040054984813	-0.0915029785676988	-0.408041252383902	-0.287037955697371
PSrp1	0.166478581291181	0.607515801861025	0.0385160210638397	0.38052649717982	0.164230096975356	-0.388314512331859	0.453994028670252	1.165968164941
pssA	-0.383931354143115	-0.155245234281856	-0.576235453350698	-0.113955638777066	-0.526989750066711	-0.0330825648427082	-0.726264600729625	-0.510842385323528
pstA	0.33172637393336	-0.257829383451889	0.30431932164169	0.375833718394999	-0.0979502408327383	1.13067626292335	0.412848172424917	0.641555254259235
pstB	0.151888735894271	0.364380208437792	-0.17619360978261	0.22409212908382	1.23867874637806	-0.273592103965299	1.17850791826656	0.278195503116858
pstC	-0.0895063457752684	0.319508173121364	-0.172375850127502	0.365571222713955	-0.206118011424917	-0.224009072725526	-0.925363396785754	-0.707958971508304
pstS	-0.370653013776156	0.771369010179589	-0.313071696488445	0.613131820982866	0.729329529644553	2.4138454843362	0.873610312744245	0.279323501931436
pta	-0.15313628730075	0.393267633964601	1.07380708777886	-0.291897353563102	-0.107173919223196	-3.49424582215057	3.07465608807748	1.54621130555269
pth	-0.418327155516734	-0.795609164590657	-0.411503766525474	-0.504506243876505	1.55904145717251	3.27450432914716	1.80144158489838	1.1554101946016
ptsI	-0.445966701235153	-0.274182682672354	-0.431729934452841	-0.352574557186962	-0.447758046279126	-0.247960557260255	-0.447252840397409	0.573794562649263
PtsN	-0.325202731358505	0.69336709414185	-0.26132558478153	-0.122825332895178	1.38045509382749	-0.469494172619044	1.29999807363815	0.849937586654134
puc2A	1.45181932856584	1.40245864944262	1.27283530655307	0.770670813530602	3.27703875163851	5.08215291607931	4.73713874181176	3.04366786481358
puc2B	1.85312837681083	2.20216373169028	1.63597239289484	1.44537442929532	2.08590966187724	4.14175272314392	3.05408888440778	2.30182898008735
pucA	2.01776658174258	2.81393489400126	1.55197257231352	1.47539571136304	3.63678511489042	5.64862241682466	4.80939743318444	3.6133085398994
pucB	2.10861914926987	2.94063407948152	1.95057060648487	1.82527433417495	2.64029362089869	4.35382048578705	4.79511696198048	3.93617561214191
pucC	0.291083323652478	0.958407491348738	0.570092357847583	-0.0393605154722751	1.9866999440754	3.464835864644	3.70018832531227	2.63689498385864
pufA	2.21645161737908	1.60995815007726	1.40578247622416	1.60438818857775	0.53284389158932	3.86965448419101	2.72687691238349	0.771342827367018
pufB	1.96340861777324	1.16298604840548	1.87202972973933	1.79364067242436	-0.502459014494954	2.40921896401139	0.066851505265449	1.11300581263602
pufK	1.75152452339033	1.10489234426622	0.770686083699285	1.69152810369176	2.78994576739795	3.17536207268943	4.20386127612267	3.19633304812146
pufL	1.57916178482607	0.979089532053759	1.22811457589053	1.1360415479708	1.09029780528274	3.25937432470516	1.78678054651873	1.97341823675233
pufM	1.31852022197054	0.750260590000696	0.908161242331452	0.817433863964711	1.83711133548561	3.83890468129653	2.00131623478484	2.26173293520044
pufQ	0.780977580737335	0.460044613950413	-0.188983496064451	1.06903771794112	0.223662116273535	4.80948235382271	3.25017626431006	0.917102888883801
pufX	1.16720388302623	1.10271155198733	0.985357556540294	0.490623104109114	1.55784823705831	3.29742458439758	2.38497023957991	2.53112625894521
puhA	1.31533936329562	1.10878497306119	1.00554893693088	0.587946456362901	2.63521546461332	3.82132533838513	2.83699039707016	2.18903001907323
purB	-0.557623172637078	0.0283917420626571	-0.452201165427018	-0.130910235049039	-0.477844227933752	0.814398564119768	-0.170510528340899	-0.203029250618398
purC	0.122880842987422	-0.235204947815846	-0.210922532216168	0.014879567980796	0.830619104946037	0.36828790353954	0.788079862817566	0.940077924558193
purC1	-1.86905246068229	-0.45613189214519	-0.903936790660714	-0.761362648635082	-2.22332784947718	-0.120530652030275	-2.23121980291057	-1.41272983855809
PurD	0.0103732012357354	0.731656412408854	-0.202964612133726	-0.229304564171309	0.1250648796093	0.077333411785268	-0.0783332914282303	-0.305912728569894
purE	-0.45656877301881	-0.495866586823443	-0.132979636581083	-0.372604630580156	0.373026808963911	0.469505568373081	0.226204794717877	0.711749330234805
purF	-0.414324475863938	-0.0770848510848448	-0.807534672690935	-0.0896995587090641	-0.259174865484184	-0.796438168092397	-0.753523458262341	-0.834644946602828
purH	-0.406931070118805	-0.0574000286947061	-0.39479973224125	-0.403190041808515	0.91863251618489	0.758241701190247	-0.195412659276223	0.121749175776005
purK	-0.376327339889417	-0.164477632608684	-0.534568384362966	-0.779011955477599	-0.183421812220408	-0.141264326076187	-0.57644523677257	0.601586483377988
purL	-0.273831521916794	-0.0894854942638062	-0.375954705528663	-0.291590111516791	1.98514577863299	0.475401929016808	0.98572810370998	0.935938365506091
purM	-0.641892923927218	0.405525622514355	-0.631923418372785	-0.344941756620614	-0.512503376785347	0.202319930181693	-0.14932873824231	-0.107739851611483
purQ	-0.223940992459817	-0.638755728348684	-0.60381479004266	-0.0472952478748256	-1.23594622942973	-0.845606397452433	-0.89611073881603	-0.918137024565964
purS	0.23627300917137	0.378082585471377	0.143566705820063	0.403570833379678	-1.02645359646643	-2.16109348870645	-1.05481967011785	-1.31895566260264
purU	-0.120630288358477	0.871838365744248	0.00776937025156974	0.480259502350723	-2.70584304586132	1.42120881354387	0.196612355025991	0.121067167313545
putA	1.39384666101524	0.920537403397554	0.28966608853503	0.558677985839259	0.303482900014998	-1.11649830795825	-0.129043083110257	0.226591132028194
putR	0.293480357866203	0.13852605583392	0.782659855254124	0.259659398734978	0.376322359587408	1.43805551734409	0.518493943274477	-0.396520118864238
putR1	0.543974328732664	-0.324928080131848	-0.135460829208273	-0.0233956830774157	-1.43967284922731	0.706380097886323	-1.2728872073044	-0.661518661413189
pycA	-0.0335546654780295	0.361947346872706	0.129515868874362	-0.557371962242627	-0.338434695435405	0.761203661997868	-0.361101163035845	-0.406958690153922
pykA	-0.620391599987348	-0.580749767833246	-1.00341515486676	-0.59274647240465	0.799169059538902	-0.682663300719971	0.784981240806559	0.910273020318581
pyrB	-0.894046664067811	0.487728320210307	-0.889234675356252	-0.393766366423481	0.808425258832591	0.634273706372176	0.518308893387911	0.44519385816989
pyrC	-0.181869090978631	0.163985228391762	-0.279175571897647	-0.317985055393731	0.819373097013297	-0.0739223112737569	0.0863337269643942	0.806584992481173
pyrC1	-0.0436884039910793	0.306121065383753	-0.12973985444656	-0.0510741640601431	0.187616521701582	-0.0466991551645246	0.174848247902057	0.629035015808039
pyrD	-1.18003425431932	-0.179547349847831	-0.417720327911415	-0.716335700669842	-0.844918019756209	-2.9290286691846	-0.752079492612882	-0.292283922467292
pyrE	-0.704002182318831	0.191611224423403	-0.898730409257047	-0.502706563890512	-0.0387919733443086	-1.02152900515472	0.481736005296779	-0.17168845962601
pyrH	-1.33101257727829	-1.52423349127181	-1.05909049759973	-0.5793894784092	1.71768950187465	-0.837915564895235	1.12458600861372	0.886314573778929
qoxA	0.466099661678547	0.42382976235325	0.178179004240228	0.751651316695015	-1.57576810581878	0.627014881787764	-0.823371800572452	-0.00899388123757652
qoxB	0.178084631669253	0.723017280932288	0.551261433755491	0.999955266874969	-1.03104996365117	0.906591291913523	0.117800517173263	-0.0413830114566317
qxtA	0.602151444319859	0.22046334691364	0.212117185188681	1.13109098894067	-1.24557947255928	1.87771676537052	-1.53242865242631	-1.1393423179089
qxtB	1.17257110715377	0.467128824787546	0.487031346999382	1.17867457493473	-1.28725128499603	1.54454222701268	-0.645699341969269	-1.52583604333694
radA	-0.905424835104288	-0.971049693036206	-0.757514501450892	-0.709588190383791	0.555436527975554	-0.870000108233379	-0.320477856233013	-0.936678313133468
radC	0.67102884212598	-1.01982639546909	0.585995410184887	0.514364462445841	0.12091286113518	-0.564451678344155	3.33381551385322	2.14029070893986
rarD	-0.608497725734636	-0.773746106232629	-0.620514452297131	-1.0290266394397	-0.730960699826142	-1.77453323628765	-0.559305779248195	-1.69861419478082
rbfA	0.828185135018049	-0.626980517965149	-0.0634413889350942	-0.351200034640092	0.0814098387570772	-1.87861718446177	-0.510524870789939	-0.109924934444424
rbpL	4.19756121440194	3.89764529222641	4.53049931116412	4.54665590814132	0.246231465169176	2.58133090666658	0.341850721317885	0.165184722817423
rbsK	0.322767669224661	0.540435516247517	-0.00566646235668748	0.215418455495522	-1.13912013504421	1.14499081483933	-0.499255471444965	-0.386794678314172
rdxA	-0.436489585295351	-1.61250143367972	-2.38018708218503	-0.877418135257938	-1.55495641470685	-1.17357859516775	-0.874841488359815	-1.66008197263692
rdxB	0.0331911906397966	0.23142268094393	-0.423895813593608	0.430285524294495	0.560260953322734	2.38680609868623	0.597871835802127	0.220741617022933
rdxH	0.159209619348296	0.434696842749864	-0.358749944017819	0.390615478404731	0.248569716639395	0.964855910633224	0.20018921887424	0.780920899418877
rdxI	0.0756407658642618	0.588484117364475	-0.273399175234935	0.404300782537286	1.42105215058693	1.01724430904397	1.2612974778981	1.6728878733434
rdxS	-0.0672510947307239	0.760010587576115	-0.192021853838341	0.128472941781405	0.0309398595906592	-0.199942283420317	-0.00148628922779242	1.20446079420964
recA	0.231111489761705	0.108396074540015	0.0827849676903219	0.585363919515011	0.380329514572255	-1.74285372541415	0.818825638117342	0.364239907079667
recF	-0.162644497283259	0.151773628029746	0.178241912701538	-0.916006259358274	-2.16979881836755	-1.64543842957642	-1.94138486735281	-1.05860798695919
recG	-0.651068259025197	0.0303971835912724	0.0368826181506927	-0.881398020042891	-1.26600382636327	-3.78845762080655	-1.31627357207954	-1.01609771267655
recN	-0.425542871059608	0.420621046472647	-0.649719328399	-0.577225787905491	0.365463928665627	-0.063843410139663	-0.480965288452075	1.19242452033306
recO	0.654067833906903	0.527117607301576	0.175016346553867	-0.0113094853041755	1.84404332199707	0.00777920961727244	1.30868052241101	0.784198448421537
recQ	-0.594013103116652	-0.791803643529723	-0.567036394472771	-0.638352428514168	-0.291407467201041	-1.76140113056621	-0.927833761165639	-0.093091618559704
recR	0.427186989869795	1.03029592803295	0.540828866470346	-0.0385875594465471	-0.348185203766147	0.115456633338603	-1.18235748499877	-1.66410392141366
repA	-0.147462952959663	-0.0805771209116506	-0.521561975305726	-0.17211262977524	-1.20156770826306	0.330670580786795	-1.13896971598566	-1.25613861474129
repA	-0.320714637023552	0.425256261900424	-0.22712052988271	0.869146655086744	1.0407547622179	2.1040536451846	1.41690025634976	0.155475188765743
repA	-0.32341786877151	0.379266157400147	0.0820195662263955	0.460082843189513	-0.530736855086891	1.88839013170251	-0.716889788928214	0.300441709610834
repA3	2.99105588233198	-1.46968234117858	1.52336380856116	-0.0223567814185657	2.6601584724245	-2.22371535394288	3.73664613441455	2.84606784441892
repB	0.349235163372566	0.0495603481408147	0.63436812641169	0.461990694777494	1.31856401263908	0.30272585453795	1.09047712473479	0.314799768042936
repB	-0.53568698328391	0.269536624899696	-0.222084517336756	-0.0927182208841261	-2.02106519352514	0.86710677318828	-1.39092157244263	-0.907155233032526
repB1	0.767920818377474	-1.06755577548255	1.04724078603356	-1.58598630291182	3.04407823628432	-4.52722040051508	0.662934622511551	0.663134933055372
repC	-0.33188583650557	0.0702674967425132	-0.441549399635961	-0.1102969403567	-2.28926355551536	0.404631591489795	-2.45943647505034	-1.77311223468664
repC2	0.767920498884349	-2.10404626376404	0.463002664586595	0.250568556352264	2.72761918391844	-3.11886467054472	0.514561476537376	2.20318762542098
rfbC	0.156864607667852	-0.160041166753678	-0.151037224208814	-0.65653047434675	0.800930412842306	-0.40240342655918	-0.461363167684654	-0.713500163325827
rfbC	-0.202023118409498	-0.394672838188704	-0.375375386833625	-0.372951775653778	0.790982797860119	1.90662583622584	1.31741886950878	0.197345382320853
rfbG	0.290568064325468	-0.275290073097232	0.380202107856108	-0.112323622211843	-0.0055841210269885	0.542805876752023	0.215901278629021	-1.78521126217909
rffG/rfbB	-0.574831225424903	-0.24305332392136	-0.0424194938395352	-0.715658484619447	-1.13629734959205	-0.408049788233648	-0.676841604803263	-1.80782535835918
rhlE	-0.677007790686979	-0.00510673993880802	-0.745149840929872	-0.154493164772052	-0.246598918906113	0.514146963591934	0.152999022282906	1.16788380415845
rhlE2	-0.748052233647254	-0.943668140886634	-1.01437192741359	-0.105895276500948	0.276232197057774	-0.854537565817577	-0.00280048058416277	0.126222105514243
rho	0.583635418487581	0.0973487256038217	0.00510652187036337	-0.24878593559586	-0.790907141218323	0.74436522331502	0.548942547321206	-0.0884287776003043
ribA	0.995785379916841	0.286369098759626	0.0741184509416151	0.00199173598046605	-1.22074272376283	-0.741393133194173	-0.755474777605684	-1.40818524246817
ribBA	-0.050324600115927	-0.326733258429327	-0.232924860681844	-0.427356280733215	-1.01011863777255	0.0470772833747508	-0.67072271686303	-0.157856511032052
ribF	-0.400777126714117	0.129688780583848	-0.0110742133895365	0.0394465023206101	0.710641385902728	0.535114523752464	0.869634734475064	0.483397425305105
ribH1	0.0711661399055858	-0.429935632912527	0.472236035317335	-0.611548041915871	-1.11101320031768	-0.79594318221636	-1.66268694101997	-0.368286765299205
rimI	-2.31792460124593	-1.12686936537226	-0.774229998753052	-1.13419136322817	-1.23987799563112	-2.31632255366208	-1.78285598397784	0.187416615416753
rimM	-0.935581346510911	-0.279648782659648	-0.339193151323221	-0.359380568620472	-0.43364514511743	-0.362090872832806	0.135653982832355	0.591407869770187
rkpS	0.0034478481576834	0.0740780547428432	-0.186414330792518	-0.392597373283996	0.415290657364715	0.0684691622369644	0.0169620429835603	0.640015367723198
rkpT1	0.416151115467655	-0.5872961704843	0.514528461592427	-0.238639699935729	1.12332565134649	1.34701296818452	1.1709316398127	0.996278093782783
rluB	-0.0389465375769566	-0.0517448459754816	-0.356872403680875	-0.451032645629904	1.47253780936159	0.39487375544558	1.76226384315386	0.974048846430598
rluD	-1.72033317030546	-0.677384064485885	-0.774164892530121	-0.721887609520427	0.927443242519475	-1.23440732428974	1.31618060137056	0.443144058300455
rmlA/rfbA	-0.407640256932337	-0.385328107298506	-0.124285217554343	-0.60076674179969	0.0965719809361755	1.2106331721578	0.24425202269858	0.411003911961773
rmlD/rfbD	-0.391350466567051	-0.390537208431101	-0.258312589084104	-0.39096559767931	0.795034780068216	1.16900576007976	0.483166537973709	-0.495347261716804
rnc	-0.663262225795032	0.176369617678854	-0.00892141613098447	-0.356654851706552	1.80099382075693	0.0340507881878509	0.180440180044842	1.03841313262276
rnd	-0.575806555633515	0.426068484860706	-0.401843738221694	-0.383313705763964	-0.793856934886656	0.212242372408046	-0.800112345629719	-0.184640523051358
rnd1	-0.533776483718118	-0.388001948562912	-0.653236502596184	-0.575384521767439	1.90977041660878	0.528037563504351	1.20997032641238	1.12289359389836
rne	-0.957714615425678	-0.827340861436591	-0.518559429741728	-0.957248120767309	0.438077386719464	-2.34246573200103	0.735359077305973	0.660993330498625
rnfA	2.50964820989313	-0.640828032950305	0.632314177541099	0.352103060418953	-1.53470160106628	-0.172531799458925	-0.88365824911367	-1.42386359097031
rnfB	-1.13603616089774	-3.46156945842165	1.71798958644031	-0.186372899476848	-0.0821146021246305	-1.19365584850845	0.41047377266967	-0.461976749428265
rnfC	0.959163621348662	0.376068383205241	0.888854130328369	-0.276091378267613	-2.02780510068314	-2.64230274055104	0.139473200034442	0.656147626023142
rnfD	-0.137287574272713	0.268044943701702	0.331362322033772	-0.322734464453056	-0.551227728301275	-1.42906867646895	0.550832062846017	0.201336021662785
rnfE	0.468063012831006	1.38758018548005	0.795187381763627	-0.0803875310679594	-0.340102292188339	-1.79902658265937	-0.369062418928215	0.574252130954883
rnfG	0.747452621507256	-0.0168932824852405	0.882917260229522	0.596728827014308	0.390706911376956	-1.0342896881924	0.6902536307851	0.628410328478928
rnfH	1.66357526973385	-2.85610987824601	-0.421131588107204	-0.00974804664922543	-1.76252837845033	-0.333967176802807	-1.63845700131907	-1.17418268152566
rnhA	-1.2358174257118	-0.764369451267878	-0.58198535444077	-1.09152873308055	-1.59944248833619	1.16977923653354	-0.615981491705035	-0.0989883403271763
rnhB	-0.0650762782882934	-0.548580767338587	-0.338718764150426	-0.410592679472521	0.783534485418737	-0.292744147613902	0.754038357529334	0.0632928008543662
rnk	-0.889047759457584	-1.51267230250553	-0.468857644269376	-2.22127965749303	-1.78537650654424	0.669904092293808	-1.92472686857627	-2.14820448190669
rnpA	-1.49285969694444	-0.421693544525108	-1.10654007395253	-0.883986977554418	0.29270944226849	1.03705418958434	0.489602065709328	0.305677925192021
rnpB	0.163076350067811	0.827645669945278	-0.559189188998928	1.16104463154294	-1.91587558455743	-2.77111783742667	-1.491953935921	-1.30356495905408
rnr	-0.0303022886644166	0.0980487219331016	0.236778273107129	-0.33987596660624	-0.229912880900633	-0.104916191384089	-0.0742605922019062	0.595829341965748
rodA	0.18767319048419	0.0483513452188568	0.532580765459349	-0.023473768713664	-2.30645096205005	-0.413348939474335	-0.995209713593834	-0.807215603851647
rph	0.491296026984797	0.241655554439278	-0.0624696443221517	-0.0615694576802153	0.759316133731056	-0.197489252839154	1.29885373418462	0.730136955135374
rplA	-0.17152142164309	0.135387642676176	-0.2509744002121	0.153241249247655	2.19610987839765	-0.0604700750798424	1.5238097592822	1.70848530782107
rplB	-0.994409833854268	-0.459617002007463	-0.708881942114879	0.0329445782342916	1.00305222824415	0.600688849760587	1.12525444104772	-0.237490830734098
rplC	-0.299010406082475	0.0227887651726176	-0.0132073061552145	-0.121402446854364	0.408111819189231	0.549219758070978	-0.0349538429013847	0.632311475162298
rplD	0.117679846340449	0.596403657279967	0.339241166425403	-0.322729155075812	0.666531813530855	0.74810735892365	0.841023677781018	0.339511478862869
rplE	-0.531154670855479	0.115500751793238	-1.00483239666323	0.78690689068167	1.2672864656542	1.51655897046994	1.2658716769086	0.524670758229467
rplF	-0.0100044647495514	0.286085121750136	0.287279631131921	0.308223097633453	0.551595580569199	1.28076501802762	1.39126464211375	0.998270214932844
rplJ	-0.358764665172821	0.234419182755786	-0.126342488465363	-0.0679139600627177	1.3269114717407	-0.60590675797114	1.03922503609156	1.37425071830576
rplK	-0.457560328057187	-0.187393542640029	-0.770430079082993	-0.146498493049431	2.85760011732307	0.61123534848671	2.48763615709312	1.58501135768569
rplL	-0.263272734988155	-0.275116302108097	-0.0281864404526187	0.308624655683204	-1.25255604948354	0.562046017517105	-1.12844423568852	-1.12029640667416
rplN	-2.18098368045721	-0.493928621119343	-2.17163482782666	0.0454104689134823	1.53091595315092	2.15145797931914	1.55931749233652	0.919347653013458
rplO	-1.12669363318987	-0.436073194097614	-0.76977185594969	-0.716728121962902	1.17508584520571	0.761834503378866	1.09763549725889	-0.258408002427834
rplP	0.231886189802286	0.0355750818348452	0.162595361357419	-0.0183725767014145	1.62797311929153	0.683527845309671	0.772029045235679	0.753565062828857
rplQ	-0.101833915227482	0.267178938735688	-0.108274490808772	0.381584685547517	1.64874427504295	1.6609820674766	0.871183011886375	1.20326410033597
rplR	-0.186043287723089	0.288775177026343	0.166556260852168	0.396059941567812	1.60681058200524	1.14617156469571	1.75032950249878	1.14019646633821
rplS	-0.945800308090132	-0.656668929654845	-0.709670969159238	-0.240291350326963	1.22045553430333	2.97748029355603	1.12550521184104	1.09314586004348
rplT	-0.589835949651414	-0.738132515445461	-1.32346760638056	-0.338471627132561	2.86686161121685	1.55167320038694	1.76683598370264	1.16048256286445
rplU	-1.36376117964953	-0.0825392207756288	-1.16574251668394	0.0448515296136241	0.824877723513375	0.480510979923008	0.243668795592804	0.0995393288425175
rplV	0.447359143284994	0.115810710001966	0.219110996756725	0.184812157350759	1.21826598717483	0.878260005732613	1.17840269048586	1.28319625473672
rplW	-0.0706391821178072	0.0956133432781814	0.242086011069817	-0.284103778519808	0.785671288911137	0.747991664502826	0.730178368271789	0.837325749691614
rplX	-0.917163071132675	0.352752521065437	-1.18491359850025	0.266957340024867	2.7629879368466	0.923104748901689	1.81850469003346	0.954885992815862
rpmA	-0.794998411462585	0.316680111044066	-0.95865277041907	-0.248243993509303	0.336150056785819	1.10312115951861	0.473101519160511	-0.568920943469597
rpmB	-0.466907754711403	-0.155701807689996	-0.808537571335597	-0.491150182091088	1.51453066512762	1.7318086977611	1.82987511944385	0.334020430436806
rpmC	-0.781638654987463	-1.26165947849993	-0.130283240131775	-0.329008043601752	2.40419457484267	0.277715823018332	1.68481222656493	0.646006929051524
rpmD	0.323158548235837	0.800342609655957	0.566698153668813	0.379336569916352	1.45853273498403	1.48022280771166	1.32442835934421	1.45630829359515
rpmE	-1.64908701046408	-0.543988085970744	-1.85940792915508	-0.167164083525086	3.21597804624728	2.84950684294859	2.08658654984455	1.20125075182017
rpmF	-0.382235480212384	-0.0405437084203496	-0.395858814506339	-0.490844726674278	1.76419643379193	1.14492880015382	1.8248627231131	-0.0775246312650103
rpmH	-0.916088623791541	0.218895905524454	-1.269203703107	-0.668099464771326	1.59183340767664	2.62312768742753	2.23524102549138	0.695400821231452
rpmI	-0.781972207967041	-0.864389926267957	-1.31289028201073	0.113691467613132	2.49051281920173	2.8088990186978	3.13335628534335	1.04089202595834
rpmJ	-1.0576836348916	-1.0026393785485	-0.852830781177584	-0.07560987757821	1.84759002191272	3.64511168881867	2.41470103202595	0.617496344619087
rpoA	-0.672624240551932	-0.239819951059545	-1.01703866188577	0.123822391402435	1.71086643618774	1.05829129179438	1.53648529859391	1.19305889628806
rpoB	-0.142368805382955	0.449948218922348	-0.196202423329704	0.0177110832522848	-0.847666572677277	-0.491598922029322	-0.724788982887786	-2.39815101517674
rpoC	0.0277768046196057	0.793266437791539	0.227226323522355	-0.1407227132022	0.965567368467523	-0.319862078503062	0.110942892966802	0.430382680024794
rpoD	-0.563250884492438	0.0370644319939935	-0.582350680413628	-0.249698989945191	1.63489907191942	0.0304387359120715	1.02171069724749	1.38260843031231
rpoE	2.41626058823963	1.19310070964285	1.31922245872432	1.53932203108593	1.98153195511455	2.5960682989787	0.976861405396809	0.457611195481465
rpoE1	0.724706888743785	0.231402919588822	0.488160602348834	0.68659089738772	2.06527819489614	0.707660827122929	1.6791735149462	2.51193914040704
rpoH1	2.1564213217637	1.1701057692523	1.45031825034359	1.12902903180279	0.0647915521996103	-2.14612199136074	-0.840547955871293	0.0758060340127009
rpoH2	0.345406444743901	-0.641704622936185	0.176992715087827	1.29773883497405	0.666107049182218	0.826942309866955	0.54853582574356	2.94594464680323
rpoN	1.96536244806287	0.981877003859333	0.985508581436537	2.20886243294574	2.17697599838358	3.39403378151878	2.87674775306222	2.1012015193562
rpoN2	-1.12863981297723	2.68891080567105	-0.556053186743783	-1.06744651611501	-1.00839174491061	-2.99067024444308	-1.39481468309561	-1.32889709607467
rpoN4	-0.176135934353823	-1.06979014003745	0.680889220698801	0.663169033080963	-2.20818415034741	-3.3383690308631	-2.51114027935281	-3.80090687060251
rpoZ	-0.325181121471265	-1.09891976476106	-0.94287507672479	-0.0066788757650336	1.31004208144705	2.34484453593908	2.24145160096198	0.636527523309459
rpsB	-0.62257007560832	0.0214322873167009	-0.866434792535633	-0.684293737660048	-0.220190009966789	1.26531361580528	-0.914370056249909	0.256437551339708
rpsC	0.198544908324742	0.0529064174092725	0.0642091591520574	0.0577238698822527	1.87485138243651	0.869495989022913	1.00648140458261	0.911080628426725
rpsD	-1.23714981226547	-0.606212969337782	-1.48235742380789	-0.227445937796033	2.37746980206697	0.984182348433153	1.70031122906906	1.29421675420687
rpsE	0.0583515789060724	0.684229155670168	0.295294966221732	-0.0570110442285944	0.741159656906429	1.01976400958193	0.910992070888035	0.586526590102656
rpsG	-2.3085809022073	-0.364860235400666	-2.06164191045261	0.00364851302975706	1.24183784698585	1.12971958443644	2.009466261231	1.34010299193811
rpsH	0.0746240952597654	0.293956926151233	0.0480331294161854	0.50110155438575	1.19188653148028	1.88707135056093	1.8941582127614	0.906689200518866
rpsI	-2.03850109491511	-0.571734013248404	-1.93966682278037	-0.970407487750088	1.14111242487117	2.71519132423548	1.20306946138901	0.538716607268243
rpsJ	-0.0800157435920964	-0.145435601406919	0.119888403699747	0.497759017716634	1.35187950266691	0.160950682968876	1.57668626497176	0.584822239028608
rpsK	-1.9556892311664	-0.365493241631009	-1.6869142577762	-0.0296611267850135	3.69929120624966	2.03064502465518	2.91809424058215	1.638372422316
rpsL	-2.23817735191682	-0.90289554204953	-1.54888701208039	-0.522703351541212	1.25356704210492	2.44258060302292	2.09589352940566	0.391514237090804
rpsM	-1.76750765518494	-0.693219158209549	-1.37082521017085	-0.189336729217023	3.39085866826526	2.09862467894514	2.84875082113373	2.32662353861087
rpsN	-0.680689526964697	-0.497163166683273	-0.919517693612971	0.294518614926661	0.137934392062611	0.802024949309396	0.592058014926504	-0.254712209154253
rpsO	-0.125465540130826	1.14128083080088	0.485963141739195	-0.0747676690577489	2.97695428124522	1.47357508772812	2.03515594703813	2.82092974024765
rpsP	-1.03720979019934	-0.129129174350005	-0.328654311731681	-0.219441778832003	0.885675134289428	1.29002164581447	0.447489540870656	0.869060592035331
rpsQ	-2.82670513556386	-0.972295063181726	-2.30263781061347	-0.61960863996551	1.89188249299162	1.22766295391067	1.34249493245379	0.846222865728315
rpsR	-0.61941882346972	-0.32156412024955	-1.02849087934582	0.193319241891499	1.62238374628959	1.86543476326918	1.49126966443846	1.26266465078028
rpsS	0.162078845873597	0.244326012213382	0.0258672417529647	0.120198231294169	-0.232215904748943	0.432886580890753	-0.295758621917513	0.0512640036526608
rpsT	-0.482354145843778	-0.286284091028489	-0.694604639781363	0.358597109492128	2.97424093718932	1.53811468553879	2.02626393044978	0.67159736276329
rpsU	-0.506563727713243	0.243256027972329	-0.232537703426337	0.261839495266816	1.53174027714054	1.75593078128867	2.00597966041835	1.86540346408765
RSas2750	0.339722253869821	-0.0959390470806856	-0.182923565590489	0.59045959042352	2.30083087790148	2.57385628285033	2.5982299985525	2.09231392296674
RSP_0003	-0.166416902671373	0.0366107521575132	0.417465676454061	-0.025800452865219	-1.37082519743403	0.371603545679072	0.373606439583509	0.430419123039331
RSP_0004	0.111867084072467	-1.18269474801463	0.258754898959395	-0.0922006083064085	-1.20894513927803	0.43707438404005	-0.708728605116019	0.405725061199404
RSP_0006	0.354988733559336	-1.28710572048325	0.525676603528443	-0.393256471224478	0.619418113068772	0.545489357215332	1.34452268747487	0.287090177297268
RSP_0007	0.240843868745529	0.372733989584009	0.443217166646856	0.478237534324149	-1.28998715549531	1.06202820603755	-0.822518980261752	-1.04907478170997
RSP_0008	-0.410776231832198	-0.359786304376643	-0.271190208616696	-0.473564006847196	1.43585919322127	3.26395241237049	1.4515818974046	1.05198155376597
RSP_0009	-0.170381622318057	-0.391729182038117	-0.221398725922184	-0.260852249911595	-0.245638186229143	0.884299125577399	0.188220529304446	-0.964931448139815
RSP_0010	-0.877700965930006	-0.306195996577129	-0.579556312946145	-0.247611961060668	1.26675487960722	1.48556682607983	0.606403805040278	-0.773884677300383
RSP_0011	0.179758397841622	-0.00465027468026373	-0.444939559896344	-0.00627747151807515	-1.06822174203633	-0.879216541398712	-0.42382987747861	-1.2358548430235
RSP_0013	-0.203132157043269	-0.394364145242153	0.163828526213242	-0.0653397177519967	0.370437278703386	0.719411878711033	0.099079393113366	-0.957956879476794
RSP_0014	-1.02371122449182	0.277766379325416	-0.974926810214527	-0.924224848555839	-0.919390807593864	0.484072039220097	-1.23272903171041	-3.17785262033295
RSP_0015	0.0483803596014366	0.631139813259946	0.164436588421865	-0.228128390087358	1.99430013817141	-0.0989377055541717	1.28221728843111	1.25652989294077
RSP_0016	-0.396549410649498	0.222621368555894	0.264507621909182	-0.134625176189578	0.395906024913398	-1.07720977268226	0.666288498988624	0.921183362847732
RSP_0017	0.178728410372192	0.0548842449076814	0.0615043475780822	0.0589090614399761	-0.442738478870728	0.815129333857278	0.110504063684512	0.226609107499796
RSP_0018	0.0116345025082887	-0.136963991869729	-0.293741692347887	-0.618098734391746	0.722218428215908	1.98532235532447	0.176078756222463	-0.834234403717804
RSP_0019	-0.271961217552536	-0.986306817425693	-0.482954315831767	-0.416420261039067	2.93740219663194	1.67427639267539	3.50482465606499	1.52047688607627
RSP_0020	0.302767014124647	-0.522287598648047	0.491746280625286	0.104088387422612	0.119987072709747	0.133418354518043	0.783496281919701	0.644782979457071
RSP_0022	-1.58014870025929	-0.983431633183467	-1.75540653861537	-1.35473877666947	1.19033271806846	2.20007683585518	0.750185841537132	0.460559961057466
RSP_0025	-0.348466405233912	-0.623938334189872	-0.401774342459835	-0.849733295688145	-0.948163514683132	-1.92221994498573	-1.2390342071025	-0.73387895945275
RSP_0026	-0.358202274572988	-0.984859003805938	-0.524351878157069	-0.508354285208136	-0.0108849731620405	-1.17794233205278	-0.282636487191147	0.680255133902254
RSP_0027	2.51527071754968	1.77669118084178	1.01254575644888	1.84816982887181	3.7833252693464	1.83980193778164	1.99116830130243	0.862371606138492
RSP_0028	1.13050606506475	0.581192293887834	0.932569486913812	0.838575219765145	0.48983132231782	1.56172888910212	-1.59732409405523	-3.6235275528149
RSP_0029	0.978623925988682	-0.0750400642223793	0.197624319225502	1.34957829785315	-0.298480174502924	2.3336484377367	-0.63094151872692	-1.7621085171202
RSP_0030	-1.38247130004809	0.689671613938513	-0.886712858989968	-2.26425956378787	-2.16580187320736	-3.04567909711171	-2.01429007445644	-2.2856778437441
RSP_0033	-0.943475628060746	3.57872627052172	-0.08210490766704	1.22106724009974	-0.173746296797357	-3.34347195802763	0.410673688834324	-0.421839173723958
RSP_0035	-1.6820957128234	3.69284389294478	-0.235742204720374	0.874510444230807	-3.20192289847247	-3.06681053370416	-1.35833118061043	-1.12637537899218
RSP_0038	-1.65864320902369	4.20924942549641	-1.85057030024054	0.655145797550471	-0.657534269568169	-5.18893896653216	-3.19076059984638	-2.11626183969539
RSP_0039	-4.04389137337514	2.13699079578139	-1.45705288376877	-0.103979252407705	-0.642533919828403	-0.828158811905098	-0.271341423717871	-0.552630650279636
RSP_0041	0.17867497120567	1.26485846969999	0.451039101650451	-1.56840825054902	0.00601796230609766	-3.00742646936758	-0.234287735919809	-2.57536011352411
RSP_0067	-1.90889211823235	3.19997591488949	0.0213210729236264	0.871368945462205	2.06243222071005	-2.4765471378146	0.588526122444143	-1.60474003627648
RSP_0072	-1.30327209226517	2.96960165691932	-0.652461728534611	1.20817035780797	-0.257089830193548	-2.53221515385191	0.252895708505135	-0.442784871041466
RSP_0084	-0.715281381303351	2.21332864616415	0.79936769715611	0.666430939193804	-2.04344470790788	-1.74315350420089	-2.33273706175208	-1.32216425193928
RSP_0085	-1.44989877207426	0.0356319417098976	-0.904686844952357	-1.80640058412151	-2.79179334185929	-2.88138780108303	-2.7495646385462	-2.53385296187778
RSP_0086	-1.20886779933024	-0.355906251198483	-0.344815833480931	-1.50778192303299	-1.44556532327138	-2.19488144716696	-1.30150006648228	-2.39817269059953
RSP_0087	0.309707325196844	-0.475218741687271	0.0224611292877428	-0.431544420333805	-1.19901636855221	-1.21288994270026	-0.576696435859063	-1.22681526503325
RSP_0088	1.40143634588115	0.389917262219757	0.883771790419472	0.991806400027627	1.53508787883858	2.30158523288926	0.39861120852916	0.0924802666064318
RSP_0089	0.0361400260178753	-0.0627458684185725	0.00920116350311244	0.633996537145943	1.2157353310011	2.46856004715648	1.17363895505959	1.62532072112484
RSP_0099	-0.932958917973605	-0.533944500331964	-1.06774169201421	-0.630356223119185	0.886073171168895	2.85642268168561	1.40099840237586	1.60062002207373
RSP_0111	-0.116042758300284	-0.453078031597593	-0.141817114383581	-0.173450744954825	0.546695237433134	-0.417374410571672	0.611922527101514	-0.759284486788197
RSP_0113	-0.258547543770917	0.228757057701756	-0.1180466226604	-0.00485491608369916	0.387652008846009	1.9834474301963	0.172438258580101	-0.274128550071587
RSP_0114	0.290479327544425	-0.636006897297026	-0.167688020116014	-0.193019690240082	-0.481908030972674	1.12030680496551	0.451386802610686	0.135229498148913
RSP_0115	0.582344329123983	0.713272643953385	1.28606948200907	0.217242824673257	0.0234201098233648	-0.28257867050346	0.0956750655624296	-0.638202881260919
RSP_0116	1.77227951101996	1.48526428578865	0.960226785401058	1.34697136186319	3.21578124249871	2.24714160529204	2.69937233084308	1.94138672591976
RSP_0117	0.428077615649243	0.444323222537316	0.979671421723447	0.794812695946453	-0.463512933664521	0.245572972505829	-0.261165873479334	-0.362117701814128
RSP_0118	-0.0559272362327527	0.123225322695587	0.605818990076851	0.768981227060422	-0.590941770963702	0.892800979478809	-0.715965808254022	-1.08538406360401
RSP_0119	-0.284922172100867	-0.645291472086406	-0.393487136419781	-0.183422392902905	-0.904437582371936	-0.434392550972702	-0.59676357881826	-0.181638953735525
RSP_0124	-0.0763513706228117	-0.111576773558222	-0.583878072247468	0.843656334773097	-0.279011614803816	-2.58214927301531	0.297139833516465	0.295535694059813
RSP_0126	0.142259947679747	0.0987896656480369	-0.0233726350626086	-0.113119014325129	-0.336837971984726	0.985479555034126	0.05069478057339	-0.223799280424458
RSP_0133	0.186630040280483	-0.249043479954957	0.13075835640812	0.130750735591468	1.34710226993534	1.70999297270629	1.47859630117219	1.00954444175162
RSP_0134	-0.803837946637639	-0.973984969356127	-0.74958599836434	-0.0365919372882	1.44698008501842	0.807732687129806	1.12460416348941	1.4537727476011
RSP_0135	0.668049379473358	0.974497350912486	0.324920256320351	0.249054209520823	-0.84495576586644	0.441617390243734	-0.556512401181645	-1.01700506661673
RSP_0136	0.401242082652518	1.98621198769092	1.46188198834765	0.394543273370816	0.259062126159422	-1.34733764575925	0.760357758070765	-0.399273179868956
RSP_0137	0.244310962156694	0.39561535455387	0.0627055847943097	0.649617900928556	-0.699661330615953	-0.280296254294632	0.101133491906247	0.1993522931392
RSP_0138	0.563642307455166	-0.546340177767518	0.290188225171572	0.271341637146027	-1.79394938394323	1.51726186705572	-2.16317396513011	-0.681085244202903
RSP_0139	-0.667644435895451	-0.37289356035241	-1.11228408484981	0.168613698264409	1.76545528447566	1.12601534719071	1.34215167062519	0.776693556465832
RSP_0141	-0.481809947492765	-0.267494463660323	-0.984712903354099	-0.0862193289708104	1.41566011845855	2.08163793034649	1.18992837243295	0.617576971787943
RSP_0144	-0.649840411902558	-0.0368903664224936	0.27107955336473	-0.429761927297479	0.459197687492654	-1.66094118750483	-0.200066171020873	0.318147103817912
RSP_0145	0.378865040134195	0.50195772487522	0.316099060814044	0.00245792934428716	1.17456317824093	-0.227152222088292	1.25046339869795	0.323302370896036
RSP_0148	-0.160555644966455	-0.338687862631583	-0.195540810064831	-0.208736612764327	0.731689235686631	-1.22510848630341	0.305609252662857	0.470224164266924
RSP_0149	0.329186813895189	-0.139987373110481	0.274432306028155	0.255621739605617	0.0818567979155508	-0.174791950895774	0.889712504081995	0.515709360824397
RSP_0150	0.0980202722712813	0.169741423274919	0.160863896640135	0.535582477010155	0.0914150657040959	1.32803829054834	0.69544013489926	1.11525425684639
RSP_0151	-0.071738744569214	0.061461239308161	0.169139674586017	0.365206638890046	0.409867425266249	-1.25002571721148	-0.26507749909887	0.249486795037898
RSP_0152	0.889981316455747	0.287420967386377	0.371493942994801	0.529289158739992	-0.811603769310591	-1.10152950551708	-0.796622431433503	-1.21067734693842
RSP_0153	0.0935329967784322	-0.0564885952695168	0.148535439291134	-0.198063352376889	0.885465265427689	1.6336684309769	-0.598790726507559	-0.885732417749871
RSP_0154	-1.24024912760604	-0.129537892295524	-0.25745611932015	-1.30571994337445	-0.0940679209161719	-0.0984329044464991	-1.09411211399783	-1.54687035995602
RSP_0155	-1.58134025586318	-0.181780330279363	-0.292708025274394	-1.51659738943151	-0.395352470444202	-0.789606337824069	-1.11530508841649	-1.46833853070499
RSP_0156	0.13219254368705	-0.292129303970977	0.214873210972991	-0.809979820940119	-0.680728958117018	-0.0479436899610044	-1.41463793735951	-0.731759707649086
RSP_0157	0.810983093615757	1.04147232908694	0.175895836174539	0.643664323161482	-0.439371873195378	0.825599144177392	0.166501157036845	-1.17803632143858
RSP_0158	-0.203237547569995	0.481293676250382	-0.0938269224732496	0.524637245493498	-0.388665349720338	0.32879885853399	-0.356727867806203	-0.494763307905169
RSP_0160	0.660386549126526	0.513744424603477	0.289142004525325	0.253478718206691	-0.334258247395635	0.711826129582165	-1.24154222599366	-0.212220598805983
RSP_0161	-0.131840682872289	0.0519483456320838	-0.0381502066566499	-0.240361787814088	-0.261802278233482	0.461117504655308	0.231502968647764	0.0971308217100252
RSP_0162	0.119610549251283	-0.186481967212331	-0.395845130983557	0.48301192835412	-0.93359302590309	2.88663086508068	-0.151307833294896	-0.498070540345493
RSP_0163	-0.242415314504661	-0.78726494089173	-0.0757004250134406	-0.501934277808258	0.866090049538227	-0.0238968949631347	0.530019147910676	0.545019273941821
RSP_0164	0.131171403082196	-0.335915591397241	0.435751209210766	-0.588627633335371	1.38829183602404	3.14510791632449	2.35786499329413	-0.68698017499578
RSP_0165	-1.50245240398355	-0.406412812623459	-1.49976102851959	-0.809983470662406	-1.44467858225359	1.33356479107416	-1.60300948089119	-0.288819874812311
RSP_0167	0.0201245545790068	-0.469684180074607	-0.0319675296657296	-0.206180664492419	0.816528124723458	-0.142943249951049	1.38783733971867	0.191268401496888
RSP_0169	0.0882524147650565	0.0392921487155624	-0.19018998331246	-0.398243140315016	-1.87514907073803	-0.959762634693131	-2.38018312045357	-1.23128005262691
RSP_0170	-1.54096289230806	-0.241460839265908	-0.214121878261931	-0.40532387707498	-0.0790860745587453	-2.74886372071724	-0.567636505599276	1.4824397292277
RSP_0171	0.0866429817643004	0.183511440874981	-0.406895265410504	-0.352559226938042	-0.704308793582526	-2.84880504889941	-0.203717846279264	-0.14307575153049
RSP_0172	-0.321620818373514	-0.351755861619183	-0.382471487356625	-0.916924095751194	-0.85487662019259	-1.00657089641621	-0.803759106913551	-0.441729722605038
RSP_0173	-0.96182356894904	-0.612384429859792	-0.9340120962329	-1.22065476848576	0.285206157042612	-1.01960024559276	-0.218751234946348	0.286297686559332
RSP_0175	0.20131447059674	0.135319781564436	0.0820857023648732	-0.318821310279214	-0.673467535286279	-1.18812210677053	-1.65860847365174	-0.389439360973042
RSP_0176	0.190477665118735	-0.189178588874304	0.637639279536823	-0.600184373318652	-2.10271420116449	-2.21537273149858	-1.37027878484968	-0.915186129436999
RSP_0177	-0.219546193066905	-0.0911261982836958	0.131139104284954	-0.350072436625999	-0.50618159654034	0.0174623766788895	-0.983131929986578	-0.799857780933825
RSP_0179	0.670723555560081	0.325608305296527	0.449756703780154	0.0496204670435849	-0.881128501748809	0.41982032930355	-0.289822315581911	-0.249905292412069
RSP_0180	0.976502022054897	0.14290135612789	0.307261735009857	0.0580670097121001	0.827008841205196	0.685646262174878	0.42991650975947	0.954902154714485
RSP_0181	0.41602945981829	0.156511453560009	0.314910712828449	-0.400268917411399	-1.35809102312691	-1.85607333452996	-1.31344543540797	0.324432192860227
RSP_0182	0.847039703598419	0.860406246463077	-0.258716015309056	-0.653553103997324	0.739603208968523	-3.69899280641213	-1.4084069074701	1.05721697990055
RSP_0184	0.587651988360983	0.40854395455345	0.329786173153926	-0.0910304019830979	-0.134268082180062	-1.80252382708242	0.0320511849862413	-0.734125551862042
RSP_0185	0.288731993650074	-0.625295021080582	-0.343363868573486	0.127046041792298	0.524935431346352	-1.78111997209299	-0.0800669115696265	-0.300777476832722
RSP_0186	-0.00207214400934876	0.0337471938749961	-0.122023827425911	0.0219597999774346	-1.33761101620217	-2.32104123725502	-0.525347191453602	-0.0924479282797858
RSP_0187	-0.537088907548004	-0.234832228103693	-0.321154078563749	-0.433496242082332	0.316892512639185	-1.61705417024382	-1.17441215290047	-0.991023024220579
RSP_0188	-1.1014132843184	-0.968092138109961	-1.17385546594878	-0.626223912425106	-0.751409780549526	-2.17619456979222	-1.80654580959509	-1.36981625183615
RSP_0189	-0.719888021653347	-0.244100799391155	-0.120928594387542	0.173555585282427	1.93976234320358	-1.98642430309259	0.877536611128422	-1.55258277087349
RSP_0193	-0.921246430314351	-0.387274071752085	-0.00753309138057419	-0.583712878451499	-2.34566842021971	-1.83985697343313	-1.386097290156	0.326624392453506
RSP_0194	-0.342657952158452	-0.677811669773858	-0.189211689380093	-0.72071495704206	-1.10158077152857	-2.03542670217905	-0.842078194815825	0.219706379485446
RSP_0195	0.0362950891842329	-0.436482375258102	-0.175265184760066	-0.487966742798528	1.61880194340356	-0.380256641870396	1.71448718009182	1.15851307614088
RSP_0198	0.33425735086238	-0.297235668512875	-0.0961961399904383	-0.246929334102734	1.28160302571088	1.99652562996165	0.872812702919771	1.27658593696489
RSP_0200	-0.0458505435502973	-0.475499470769408	0.094870260368813	-0.24804848740241	-0.29676516892611	-0.135305125150757	0.171390759105254	0.242049331124914
RSP_0201	-0.0364270435942193	-0.620806976669349	-0.188952060765631	-0.691247411901059	-0.11193678508043	-1.17138673663102	-2.01711985424753	-0.579050028073917
RSP_0202	-1.41567173549788	0.125228349877077	-0.903019339121882	-0.697429160931907	1.30341324762088	-0.526054262694991	1.30876257326941	1.1553988764962
RSP_0203	0.538108479735355	-0.537693131968618	0.86272686763538	-0.129163513391029	1.14969292515349	-0.489628183046974	0.876288675811232	0.924096461307944
RSP_0204	0.727328522834406	0.152064115624823	0.381154369739864	0.398959210313595	0.202651812680716	-1.61754923208144	0.343329274996303	-0.399939248692066
RSP_0205	-0.501595184680628	0.102033471860697	-0.733680327105342	0.303434451268826	-0.572462274514867	0.69840703599092	1.39643843693534	-0.633432318334736
RSP_0206	1.14878214568079	0.207610384999739	0.200191343481119	0.0197349248750931	-0.921435695407214	1.38047374253282	0.319791135308495	-0.320800568194657
RSP_0207	0.700978402408212	0.0690289660793394	0.388090840088644	-0.12785674808091	-2.45557266640555	-1.51648700344639	-1.84448316700223	-0.863369861810928
RSP_0208	-0.837901454222213	-0.44054304859568	0.352538072013098	-0.490519564327121	-3.21439927323706	-0.768956726584547	-4.7498031849681	-1.97254402786255
RSP_0209	0.630745846136703	0.00496660133000085	-0.0221421495523515	0.00998117653100484	-1.78229748808156	-1.66279385691583	-2.65827959526025	-2.46744192002294
RSP_0211	0.367451704103846	0.261593535522044	0.715982216412762	0.146045582401191	-3.10478909378579	-1.44020821291625	-0.890013918578151	-0.886401596071919
RSP_0212	1.6638596338532	0.380847435360312	1.66748485315557	1.32309068796832	-5.98444550925016	-1.18483365205284	-5.6657760737993	-5.33838582074135
RSP_0213	-0.424541658608041	-0.748042811991947	0.0515576089571517	0.384268040511149	-3.04143441443329	-2.00175528511318	-2.53847583759615	-2.80025830426986
RSP_0214	-0.791894185806675	-0.681567864875978	-0.0908401257779387	-0.501189660315363	-1.68372699015685	-1.87444595643738	-0.94250129396094	-0.673774109269026
RSP_0215	-0.0280614850161711	-0.0541795318517666	0.423911707864455	-0.00257113837466585	-2.98425293727081	-3.99955489658775	-2.71402325375008	-3.34968012193985
RSP_0216	-2.02710174075079	-0.645822838498587	0.0948877297275827	-0.303864388231233	-1.91942301130434	0.358602136184197	-3.18222298109454	-2.5091611547641
RSP_0220	0.281323774837872	-0.206274882364159	-0.413634444728791	0.053366491083696	3.97323035130461	0.0619685781969235	0.81603240702133	1.24419049152537
RSP_0221	-0.432577574714648	-0.0240933623937056	0.126436711482401	0.226573920625103	-1.00466526960078	0.710900940642931	0.209057534012879	0.394241495599425
RSP_0223	-0.25935689833552	0.442234631056343	-0.0452486134178891	0.0590957019525398	-0.696501978334442	0.0966875302348835	-0.48734367947727	-0.252899856000949
RSP_0224	0.05648401843675	0.209384613928568	-0.216298929023754	0.75922128311689	0.639459060596463	-0.620332778739542	0.749476828474101	0.468428200589897
RSP_0226	0.486467523775995	1.38599169264106	0.111769327017526	1.04843255715145	2.4644692352584	0.0719453013704556	1.67755477631756	0.395073515826592
RSP_0227	0.67284913277502	-0.0734352366162046	0.229355083837253	1.16836433735119	0.765640417013768	-0.0269279099523887	0.749541959517991	-0.228045240913669
RSP_0229	0.714542925476524	0.518346752919676	0.716219175103157	0.613160061242787	-0.960042416212092	-3.10164320673033	-1.02751362607417	-2.77967267503676
RSP_0230	0.122024382795841	0.571873156712558	-0.229733127569837	0.290767404061813	0.381804882060258	2.0454176461601	0.471875520126805	0.623163928564967
RSP_0236	-0.445025526562289	-0.379644604670693	0.0417276783785365	-1.04136473194297	-1.54874251160371	-1.58108307022463	-1.48486934506437	-0.429829766465294
RSP_0238	0.733737502343769	0.878496341987708	0.222377179376611	0.994813477829646	0.866040015654015	1.88518343386497	1.09238711563336	0.835688242614409
RSP_0241	0.750968948749695	0.610762785519382	0.175177798453733	0.946128631192313	-1.08012092639693	2.80587035300124	-0.334299098159165	-0.499569744306508
RSP_0242	-0.501504388866313	0.223978551464103	-0.138394005020503	-0.415282720489656	1.23232083976108	-0.486315383316369	1.06820368942734	1.0400980482322
RSP_0243	0.00192722085024743	-0.0240545169879093	-0.152920484425223	0.133325578643733	1.74450760632009	1.05526623824356	1.90125019040794	1.21097302344933
RSP_0244	0.656210807405811	-0.361631663808942	0.431184308790922	0.195761710706666	-0.344239898434486	0.032504300778231	-0.195234029957601	0.734746722231086
RSP_0245	0.519266832635337	0.0414955948941053	0.506404494978812	-0.0987077810770876	-1.03393725898071	-0.0435689163343705	-0.6440846743522	-0.15551812259253
RSP_0246	-0.463125296190614	-0.167875991522201	-0.263117601281299	-0.549275468311657	0.531829326613887	-0.0934975037785327	-0.431948706350361	-0.448999479525276
RSP_0247	-0.157847005240518	0.408165657590977	0.132069474527813	-0.412982749775736	-0.426556753054234	-0.405303089246106	-0.486191478369257	-0.334666677613394
RSP_0248	-0.810098690935348	-0.871129764098623	-0.429705404264972	-0.491333761890195	-1.84822181459309	0.236804199921672	-2.01813367673995	-2.10841323714825
RSP_0250	0.305547649862706	0.222760667356136	0.202395733400913	0.175255447926697	-1.71672386916078	0.94066957073177	-2.09110600898605	-2.11195753781795
RSP_0251	0.427744262136954	0.0585864155886548	0.493201900329941	-0.0363982656825082	0.352445853197796	0.766919398541336	-0.0316820957435837	0.42857480117042
RSP_0252	-0.106382330642702	-0.236042718623832	-0.0923502675296424	-0.167500504989839	-0.720014398401989	1.23712176024235	-0.555896404070389	-0.509728925314923
RSP_0253	0.510052548852031	0.323537156427118	0.00945447441016794	-0.122365665245061	-0.150873566995332	-0.945226803681164	-0.294787836215556	-0.0171905723424038
RSP_0276	-0.245756361742235	0.141659273419867	-0.48522254148522	-0.026443376358205	-1.07285795714087	1.56104350091023	0.164587294103651	-0.772353460122681
RSP_0278	0.345171475391361	0.0173977185479922	0.00424866833207238	-0.217533324698614	2.62517075108041	2.19490581737729	2.43659887499038	1.81162544079773
RSP_0290	1.09010374306351	0.914215649271737	0.864295764764625	0.809415118485356	2.25105663195271	3.42581777739424	2.94256293999438	1.80901808902677
RSP_0292	0.640468983516677	0.511954435540788	0.887397405502713	0.538493408430121	2.31560307959488	2.74744846248008	1.94845365194573	1.69683133289615
RSP_0293	0.778210982996131	0.678655499334939	0.574609574558334	0.506550573203885	2.74062899704688	2.93205365913012	2.99437033577347	1.82702475468403
RSP_0294	0.360917284477566	0.214955235392549	0.263203496383385	-0.0337329142351405	1.89285516494207	1.34574455366732	1.99136934003338	1.46133646704864
RSP_0295	0.183078760991884	-0.0513212425893805	0.27455921622221	-0.107614529729561	1.32313749829988	-2.09699418652849	1.73883371146891	1.08814823484349
RSP_0297	0.0470069579746924	-1.84376123864008	1.03653070564582	-0.149929456215556	0.29654082764861	-1.34605116972956	0.62121646732323	1.33443679338801
RSP_0298	0.76649759615503	1.10442443968438	-0.766156040866195	-0.162862397035078	0.611376275053923	-1.5721272554778	-0.716217258192108	0.447107871412858
RSP_0299	1.0768585574461	-0.250425532106312	0.293719870360078	-0.225052220070121	-1.12018096705148	-0.0685823125158504	-1.41560599307681	-0.771935890649428
RSP_0300	0.910191941545099	-0.0417134844136973	0.350346163668781	0.34490095109258	-0.675888574981535	-1.39287104847586	-1.14937737418398	0.672830332123801
RSP_0301	0.729566019359447	1.11516922836155	0.108928966093018	0.432811002660307	-1.37860220938481	0.961824834126901	-1.75175394171775	0.425532722963611
RSP_0306	-0.373628219663492	-0.963985486223156	0.486409604538512	-0.385252543151305	-0.942613226689618	-1.09902208365183	-0.306592310898036	-1.16295162645773
RSP_0307	0.572276006663487	0.753604968261752	0.506850314033367	0.465797269104713	-0.131173042427539	-0.0654733542040764	-0.21739921888	0.312852920609606
RSP_0311	0.355775191130417	0.00524634108272103	0.245899441750115	0.0160654847183635	-1.03979227265799	-2.63342802086735	-0.340247124687964	-0.0491939196515083
RSP_0312	-0.461874418145803	-0.178652405953547	0.0520829830972015	-1.03810924532129	0.210089436340143	-1.07565860096185	0.45881962891228	0.720254965786648
RSP_0313	1.96441191118253	2.52900635503903	2.20841815553978	1.59050539174422	5.70374707512678	6.08397215478496	6.2837672836219	5.61736909724063
RSP_0316	0.340781121497948	0.643396820731794	-0.124081973765994	0.994572500849539	1.19389198120893	-0.468768602525625	0.967049618912185	0.933100114902087
RSP_0318	-0.677863895595232	-0.2201480606695	-0.249056981965213	-0.360757302483804	-1.71817507556988	-2.73112964217851	-1.31147339669248	-0.364497886028501
RSP_0319	-0.139452118699576	0.0876442938654644	0.197393304881144	-0.509163115066477	-3.02218562166291	-3.22444687917862	-1.75670285150291	-1.1823467337095
RSP_0325	1.21015466718003	1.39723157288021	1.05689531001698	0.0300738811804354	-1.63969369811671	-0.214699613311993	-1.02112215968663	0.208376975365434
RSP_0326	-1.83997791538703	-1.03675243369105	-1.68254419648813	-0.132004514530813	-0.263227530530022	1.09799142741251	1.12557482573882	-0.285991407799767
RSP_0329	-0.387126371482215	-0.532281062089427	-0.325965120490619	-0.188635712930496	-0.0567342537194523	0.586529807858326	0.419797154361455	-0.158490842031327
RSP_0330	-0.376826660500964	-0.0420347130626548	-0.957231060534762	-0.487225230793753	-1.41717856543329	-0.818765624265737	-2.48624620899865	0.194000416673572
RSP_0331	-0.30978114056846	0.0837242910204295	-0.505082992928812	-0.340043630836539	-0.163091772546564	-0.996983663050397	-0.716865866843421	0.423071263660146
RSP_0332	-0.601736674913863	0.10629087671561	-0.788627609776432	-0.581021725747619	0.517441689721844	0.175809450251069	-0.778789046258969	0.336487887200545
RSP_0333	-0.753450972039244	-0.285676490085462	-1.16918644951428	-0.668227914891488	-1.32994378248461	-0.147430234760517	-1.50926475085223	-0.644165760989224
RSP_0334	-1.0070112367945	-0.64040607817341	-1.82343297964158	-0.98178785877429	-0.387639830563562	-0.648852105841561	-0.939757546457616	0.0983036455336597
RSP_0335	0.468844210296908	0.695033559914929	0.279189855858391	-0.0745050231195367	-1.50984161121968	0.614016370169489	-0.705318119561741	-0.805855424371932
RSP_0337	0.327829943800501	1.38404181240755	0.468481975186955	1.17310347798188	0.76024955624269	0.102428288052937	0.878652170719103	0.91696960179104
RSP_0338	1.3968437152782	1.41546769387429	0.437756682242663	1.48369426033274	0.913452830870467	1.53562525351469	0.684563210985253	0.421614174946674
RSP_0339	1.18671784304524	1.08862734185944	0.805029666662261	1.25832088311467	1.08522046216284	1.7166619674273	1.52662273493291	-0.909764004658292
RSP_0340	-0.37550187527893	-0.297756372504132	-0.0398902180082106	-0.263003460686924	0.157778592416249	-1.17008631792269	0.549149476801199	0.678296279648815
RSP_0341	-0.168867443577202	-0.304919114053253	0.025275183714655	-0.560721332477247	-0.810849752514722	-1.72888638258039	-0.774984630854526	-2.27919104892492
RSP_0342	-0.243396927048011	-0.565909879825638	-0.355115209750316	-0.546424714847186	0.124212680920121	-2.94440037373211	-0.570369556036331	-0.106476802436789
RSP_0343	0.0954280968209921	-0.0573366434125177	-0.38315931440237	-1.22916400005847	-0.0723384381701307	0.00425941127223712	-1.30237417732929	0.148543312280647
RSP_0344	-0.101660316793706	-0.368985548007688	-0.265737869641475	-0.901749040702817	-0.659649921585583	-2.14877726420724	-1.55434541658411	0.407183050521857
RSP_0345	0.827550413916394	0.0586528300494637	0.313786324691882	-0.318369303280763	0.0608065751271293	-0.365431981865464	0.687082052944848	0.267739051371835
RSP_0346	0.626789772516434	0.163679043935317	0.321561767869748	-0.242689109568575	-0.678350760889843	-0.998313727935156	-0.173600115169775	-0.993624650255676
RSP_0347	-0.319779520270065	-0.239557302564056	0.194503801554163	-1.22441393882741	-1.5796491359994	-0.63762354509483	-1.40791281927954	-0.635590516508481
RSP_0348	0.0114555588222077	-0.0244646875467792	-0.20143108852581	-0.532939619785834	1.36787796105209	0.529835425418005	0.059782531826792	0.967625364534009
RSP_0349	-0.466944061948991	-0.294691188839026	-0.402421124792076	-0.782105794857174	0.0751332450777649	-1.40644647891722	-0.151639786408843	0.535863233575377
RSP_0350	0.903885136247859	-0.00904250866646897	0.5196159083881	-0.497648262127112	1.99486745918926	2.15115379687533	1.82183021388224	1.31547228135821
RSP_0351	1.40900128064503	0.897025423170085	0.639320069680796	1.42065421080154	2.18805674445347	1.49874449491791	2.20457516175953	1.96714532095407
RSP_0352	0.23598243438523	0.137258115662817	-0.0972794083641747	-0.433191067066671	-0.658964005665821	-0.0579751331370858	0.439009756671564	0.342704122188329
RSP_0353	-0.460135032121569	0.365650693656262	-0.0121638777317479	1.28282884923279	0.83146735442087	-0.36169573438826	1.97878579866068	0.763676952057031
RSP_0354	0.553425068320132	-1.14075864567071	-0.252111407622657	0.620796338577659	0.408716096311719	2.31436387189978	1.21264636449538	0.879405143470924
RSP_0355	0.475980143899991	0.158064703902083	-0.0385087063529853	-0.282133595286877	0.363679578819401	-0.0885249148707078	-0.321247271477829	0.381000238426171
RSP_0356	0.0771241561263928	0.256248133875897	-0.257583567621733	-0.346600257761396	1.09257582789349	-0.00483016416423909	-0.726204072636094	0.344020184811166
RSP_0357	0.104096170122744	0.186171186334751	-0.286947230146345	-0.319630329330094	0.608052651598558	-0.0793520737155304	-0.0808530471386969	-0.099438473125361
RSP_0363	-0.157231952029082	-0.595422412170289	-0.415789289685552	-0.617248192829494	-0.305056254768208	-0.165789049156601	0.519393722894605	1.44766079929476
RSP_0364	-0.258006764620104	-0.697076142457817	-0.719348296168703	-0.618459669927225	-0.600244862263689	-1.12946268985538	-0.400290784342304	-0.152854431487766
RSP_0366	-0.131689810325786	-0.0428733257855021	-0.190564137453537	0.119426479282216	1.22055783849144	-0.468835115834359	0.917750441942701	0.843476114104893
RSP_0367	0.305477810257751	-0.748827229108046	-0.262831250838133	-0.408556300858853	0.758070920821217	1.38603151652247	1.35837481547128	0.476974622867701
RSP_0368	-1.22452398003999	-0.729025810989609	-1.06415610882545	-0.998055090468073	-0.675483156906649	-1.12559603830233	-0.490886029900135	0.260489417457878
RSP_0369	-0.406249475217342	-0.20068902716729	-0.133443034406934	-0.686125091006833	-1.15206442744785	-0.408538258136365	-0.186928029579193	-0.452441988983861
RSP_0370	0.883113489086792	-0.2104402294802	0.319415640727756	-0.0250166113970056	2.32562075332582	0.925598958295458	1.44558399976038	0.59854824218472
RSP_0371	0.129995898021275	-0.205559604791367	0.0278328255404148	0.227628097214287	2.32336908993061	2.14776879006862	2.28482466315881	1.34968361582971
RSP_0372	-0.633346516989384	-0.302133333915954	-0.2331777876236	-0.523270875800852	1.33592344540256	0.583750411426551	0.89671553583072	1.00758305505933
RSP_0373	-0.872136662900401	-0.573883290315443	0.363948019651918	-1.31177167084161	-0.898300896559066	-0.76366014425502	-0.160720792083969	-0.611636254158477
RSP_0374	-0.079974904478618	-0.857898605013769	0.190950841816291	-1.76871304076188	-1.81370948809298	-0.513276945493743	0.0102838650034273	-0.58936422802311
RSP_0375	1.72543197681126	0.622785793709544	0.845763059768791	-0.135845968198208	0.570144825629945	1.09644282554096	0.80719283687614	-0.136880937821412
RSP_0376	-0.248753932105848	0.0653441377559034	-0.600017430699502	0.800842267952839	2.12347641811676	2.42830085044316	2.25187402614915	0.459624849596576
RSP_0377	0.17834151813702	-0.0036953962094673	-0.0796772639031175	-0.287081469809996	-0.671936582397626	1.40044260627903	-0.637083574249391	-1.51289309055619
RSP_0378	-0.36315876730085	0.284313789960415	0.04432546053541	-0.41947047395361	-0.20667627832407	-0.524534630123368	-0.0610234566053741	-0.269402312987083
RSP_0379	0.629349607524903	-0.149458256648359	0.355235494203276	-0.304281231183763	0.0536020245434944	0.0528373282964104	0.474334120081259	-0.452801448084302
RSP_0380	0.437982959858759	-0.0757888582413435	-0.256482260539701	0.279931184221363	-0.491646420880522	0.0461741420887534	-0.283913957355594	-0.69326123882084
RSP_0381	1.63232753645535	0.30481721010303	0.235087429903345	1.73326741782055	-2.19443306658812	2.6508108183725	-1.63360468376607	-0.951117275789867
RSP_0382	-0.483590265068233	-0.412396262519106	-0.294211221947052	-0.238200306001206	-1.90118170955061	-1.27822954110833	-1.27183071825215	-1.48277972834303
RSP_0383	-0.585526430638385	-0.229620369290929	-0.925566944613405	-0.219346200523898	0.310398080766518	1.63709441076922	1.3274646957714	1.55800275490072
RSP_0384	1.22906462073949	0.850832532286088	0.749637071798673	-0.0619878035754666	-0.262501234739787	-1.65605516888402	-1.02106501903539	-0.60975472973679
RSP_0385	-0.0587957508033267	-0.0263059703300164	0.0484144455841721	0.175738443187381	-1.12301887008501	0.562033344589292	0.00302030935230848	0.0700140628955925
RSP_0386	0.468325069222114	0.568797563931549	0.329229718784389	0.955427797122068	0.656790012474023	0.794337695544524	0.998291600745807	-0.207571132187896
RSP_0387	-1.08453044012415	-0.998250878542095	-0.729958439327698	-0.67691166007907	-0.215425623490568	-1.3496750790033	-0.357252457263462	0.255949642158923
RSP_0388	1.48749313965531	0.597165871874635	0.600476976006084	-0.0628681699579997	-0.294437784802366	-0.910178729143738	0.177733412123534	0.224148636196181
RSP_0390	-0.24865506681369	0.0311227196482201	-0.0930694903486734	-0.475089013810554	-0.143420333744715	0.108015533598377	-0.890241590842237	-0.423269527316131
RSP_0392	-0.230774777636476	0.233270864124256	-0.116851050913846	0.60456159386707	-0.355580291538445	0.479030398450902	-0.485331067445286	0.158929164238999
RSP_0393	-0.152063363634788	0.153760353637335	-0.152299933881929	-0.610771071254975	-2.21243179682035	-2.01702080738791	-2.33049355019845	-1.12454761544018
RSP_0394	-0.36730554476159	-0.790524820567989	-0.625899428899602	-0.57191746286856	-0.726921200298772	-1.21888643666074	-0.414040588158626	0.0504448839681635
RSP_0396	0.0125786534065575	0.270690807330914	-0.439277777092467	-0.366666345730463	1.01741690652938	0.189174646439369	1.10266090600292	1.69651454013653
RSP_0398	0.642997130737688	0.0758485348792428	0.446226598221913	0.288030220621137	-1.16091836285735	0.383455238788525	-1.06079694337799	-1.56649768072298
RSP_0399	-0.417902042095094	0.0859122825466438	-0.291242527918556	-0.598753887042881	0.154336150761455	-0.632728316551443	0.203609452372908	-0.27198199737249
RSP_0400	-1.32640304363842	0.438629130443446	0.279130581007201	-0.882405349464911	-0.56493832914527	-1.68411430244245	-1.26426722258632	-1.63635492646058
RSP_0401	0.476571625997751	0.505351617253789	-0.161443046892641	-0.348158984374431	1.27014584351731	2.10824407155088	1.94348190872324	1.26549629028655
RSP_0402	-1.11800814746741	-1.30504019730946	-1.14887014376216	-0.866997424733859	2.02377036128878	1.56338943977482	0.73383828500493	1.75786546195206
RSP_0403	-0.828998953791475	-0.400274733065596	-0.766815401570703	-0.51581125840776	-1.20264535920973	-0.0539920950803041	-1.29652037620457	-1.63032750439709
RSP_0404	-0.427147054414138	-0.150402162601819	-0.24508778331166	-0.410319845446072	-1.83425689445357	0.187234892860175	-0.504127401810654	0.376298650214522
RSP_0405	-0.424245095645391	-0.264024444469469	-0.0995069972191283	-0.10730079767799	-1.32673506433881	-0.709395280159914	-1.57153649774567	-0.556436445921156
RSP_0406	-1.89232944806765	-0.719812707448231	-1.24925321723867	-1.74539928989247	-1.15611034932335	0.567411051575809	-0.741706320725328	0.239061857942351
RSP_0407	0.554028945268026	-0.664066611724613	0.141431387816328	-0.101104646163165	0.122392438354225	-0.376181696706472	0.200660411366715	0.528334971687099
RSP_0408	1.10692152912982	1.10174530765751	0.366402076882693	0.149782955286528	2.88961970675917	-1.54588975392239	1.85207180511692	0.207938190445325
RSP_0409	0.415564077966245	0.449827311027405	0.374187060698316	-0.313425304614301	1.66171417699256	-1.08893460053502	0.581756826854694	-0.506133180859917
RSP_0410	0.544622498994206	0.00147963372357768	0.773368575097322	-0.241537600981429	-1.74484013585184	-1.85867264529425	-2.44370085098461	-3.35268897658796
RSP_0411	0.668668808841494	0.353717189573035	0.313175330257006	-0.217436123592721	-0.28866624113956	-0.287339495410922	-0.766373822714176	-1.78795228851921
RSP_0412	-0.0405382228815538	0.00981369082051915	-0.00105674630641869	-0.405338375354595	-1.97467267703219	-0.217710450647831	-2.22423445045032	-2.40964344898653
RSP_0413	0.116106790874852	0.302531201941635	0.877643368000353	0.393321517159364	-0.495152198466358	-1.69429908656522	0.284449229167373	0.328019833270457
RSP_0414	0.613964336056927	0.329254034399604	0.926396094822612	-0.0228445314901795	1.10580692704724	0.664297583096408	-0.821128208607723	-0.152511999713159
RSP_0415	0.512190478836628	0.418345137334206	0.28102112890925	0.618450351971529	0.586622519894071	-0.411555528755058	-0.378582193595498	0.0614983246587209
RSP_0416	1.23069278526539	1.04968810802984	1.32215980503459	2.30889747290636	0.774048842348126	-0.0319927151025967	0.261757210201589	-0.386594533675517
RSP_0418	0.780540006005582	0.70652019856966	-0.248836627787716	1.42738614741941	-0.762693338259196	0.395485548542317	-1.09871363697149	0.807776622510987
RSP_0419	0.501231033344928	-0.624888228649401	0.262532597981444	-0.153669925118189	-1.17774911133089	-1.09107020048317	-1.76039861075225	-0.764534332646974
RSP_0420	-0.304637353506339	0.455240959455314	0.117281468769553	-0.396720357890395	-2.4554955684007	-0.0832591294965928	-2.27904262282904	-2.99419362620486
RSP_0421	0.150999931442001	0.365740733750193	0.351326310345976	-0.270443693233125	-1.0569623840571	-2.11502463841126	-1.76691531239048	-1.15394691077025
RSP_0422	0.0944091530201952	-0.167099007014745	-0.315297289640485	-0.116684072269325	-0.586362466148756	-1.04600929812052	-0.968121400156979	0.00602584814125801
RSP_0423	0.541496229120231	-0.311599105605743	0.326928202103847	0.0349473221325783	-0.898071623161262	0.645449724079619	-0.0249083824545989	0.661215175736318
RSP_0424	0.75218274875318	1.04154147480257	0.700563295429051	1.28807586091846	0.0765910961565388	1.2339860413296	0.68463136951229	0.743100797300362
RSP_0426	-0.15540420135452	-0.307768489595859	-0.391491676546363	-0.650611868721845	-1.22453654013555	-0.591904527491001	-2.00724232856096	-1.26911422020971
RSP_0427	-0.195700396640627	-0.140982338183016	-0.416218490496949	-0.0760347213738026	-1.3200300398444	-1.40990327573916	-1.04218658409375	-1.37741854061596
RSP_0428	-1.37556427066347	-0.644990629586238	-0.605884055839774	-0.932114689172337	1.72912122730559	-1.45947654545349	1.13728166798185	1.49979603623355
RSP_0429	0.0566294508378345	-0.137494789995482	0.19364988680198	-0.624167718543924	-0.654385066829697	-0.154767043391916	-0.318429524857528	0.229199273197772
RSP_0431	-0.336011995218512	-0.171451195763855	-0.148723677775627	-0.157044574430768	0.153633617481754	0.539367630403479	0.513113279901666	0.734075409334104
RSP_0432	0.0934990368889081	-0.324969870666698	0.123140497587855	-0.213128432511431	0.149623726549816	0.642025920759168	0.0498660530686463	-0.109382312321032
RSP_0433	0.178489328919139	-0.407655976210063	0.0791689939333013	-0.101587902513304	0.805341033545693	0.764779315267429	0.371122103935757	0.297209658932936
RSP_0439	-0.648207147440451	-0.805469289190305	-0.00333961693274244	-0.742492798584573	-1.50028465676626	0.268426677539538	-2.44925173850498	-0.447965737601799
RSP_0442	-1.3498926660818	-1.26544035754498	-0.460495098943892	-0.669675777953316	-1.44702875980582	-1.70611226851805	-1.43109279843445	-2.15833687224075
RSP_0443	-0.412278728528905	-0.55736922734425	-0.111808759291493	-0.742082212478146	-0.376230347987888	-1.66757069892465	-1.1875878717149	-1.37876872583374
RSP_0444	-0.524245286559016	-0.589127596011531	-0.413988097650157	-0.463789411578764	3.0170611460966	1.92569244929771	2.90186704028079	2.19631564428227
RSP_0445	-1.92374209570344	-0.882271385694587	-1.27261217569313	-0.526051151510618	1.80454809427871	0.151255437369682	1.41344829920297	1.66800566470183
RSP_0446	-0.218620165469852	-0.334865892045918	0.174652373237964	-0.81008689812203	1.01512960812106	-0.29989799709942	0.577961597401618	0.609306161859879
RSP_0447	-0.141305810494329	0.0723263220764368	-0.222976094530828	-0.391611150798178	-1.69308023275353	-0.596545929955871	-0.427979205443829	0.27136667819582
RSP_0448	-1.24120820111549	-0.823910874840559	-1.18267482168698	-1.0321888454477	-0.136169137558318	-0.459024864452479	0.308713259245829	-0.106945976754848
RSP_0449	-0.650848117207548	0.16602246385496	-0.265071252892458	-0.249482715497634	-1.39479237925593	0.185579259996222	-0.171419928285319	-1.38116167416134
RSP_0450	0.207806227321905	0.28371367424926	0.163929604515723	-0.279595567570367	0.75332977529952	-0.0519684569355518	0.0531289195032309	0.466782738365229
RSP_0453	-0.119146081946741	0.346843370244107	-0.209728313574762	0.386686407232212	-1.64571220878911	-2.02570034688346	-2.08163162630205	-1.42098387592295
RSP_0454	-0.93421453953875	-0.352808089090818	-0.228665260452563	0.94539413432883	-1.29218158075401	-0.168353458337077	-1.12882902513108	-0.0545865021875554
RSP_0455	-0.991029826798392	-0.175645660827424	-0.201557515322028	-0.65193366581236	-0.768180613915409	-0.331659579272222	-1.98596603231141	-1.05523040827673
RSP_0456	0.562241743289887	1.05885835773516	0.387314774963431	0.000753320756377957	-2.57405190355611	-3.67663366744348	-2.92906591080499	-1.27330883437947
RSP_0458	0.644394842472684	0.105004852469059	0.481648050005049	0.330225284940313	-2.16737387038017	-2.70003012062818	-1.72170796232016	-0.0972125106131073
RSP_0459	-0.908169326971676	-0.785450670440141	-0.887335350434185	-0.669885246495898	-0.185663257570073	-1.03779879114536	0.5521148754473	-0.717678813115314
RSP_0460	1.41618197135964	1.07578204850596	1.7595664120056	1.64745060572352	1.38814070748298	0.947761816588272	-0.114633040297746	0.87945364322526
RSP_0461	1.95196019023131	1.77053782257237	1.71049421187511	1.62382522390023	0.975960856875909	0.661268550141112	-0.212227777048403	0.743642120383576
RSP_0462	0.243372218510451	1.3550630016675	0.335132007345614	0.758790962119783	-3.29611514470652	-0.244903962538779	-2.1386642249264	-0.513212227550352
RSP_0463	0.278388941953798	-0.0430059392774682	0.208053973698907	0.779687359484756	1.43010607753935	1.34389151227207	1.93758338287002	1.09592857176106
RSP_0464	0.0132894479833519	0.419485418708523	-0.0376287783982804	0.255823052748384	2.01487463112128	4.07435033538692	1.44104601892725	-1.41907416871001
RSP_0465	0.294198224062523	0.00947165457253553	0.0948632288658372	0.126539095643898	4.58466282773853	4.18259281325829	3.55589768524761	0.484283837720452
RSP_0466	0.898133658926597	0.302356001125329	0.237615856487828	0.477978663165119	6.75197223585096	5.44979545575753	5.66239504509753	3.37932680756284
RSP_0468	-1.10803275667915	-0.605284772854704	-0.670771155526951	0.0219291839286598	1.77197072887465	0.75637426353843	1.33694320501354	-0.450007641811941
RSP_0469	-0.504279620492464	0.190338866321964	-0.412406515745191	-0.362157546269596	0.737974927907973	-1.06095501889939	0.703764441822445	-0.290566697970056
RSP_0470	1.19010441993712	0.772480434130154	0.676690451583768	1.00169242154251	0.795448442928125	2.02546941327952	1.4908888405298	1.2569521535014
RSP_0472	0.537527829939361	-0.0172337520079055	0.118194906932596	0.386027928962165	1.56034356618599	-0.358181367850278	0.795473051484001	0.407244358223236
RSP_0473	-0.466976730280225	-0.285166128132723	0.0110413433770003	0.0846813064240097	0.326897692983077	-1.13080445040009	-0.0548659960672854	0.0293719302403382
RSP_0475	1.3156076883633	1.68798945775923	1.57532634989142	1.65767174067136	3.34379689128846	2.52034933662645	2.70282693948276	1.36072214417096
RSP_0476	1.34793824526729	1.05950084577663	0.612892192479309	1.69542863865736	3.39536536282764	6.24938397580132	3.2351971379407	3.29530120519575
RSP_0477	-0.395307749261313	-0.381748742402366	0.0786619766496967	-0.17418516549845	1.10748132641407	0.168308084946525	1.24815155988764	0.818931482553377
RSP_0478	-1.20903659967206	-0.651091675569657	-1.17721669359836	-1.12065229578295	1.09928861732287	-1.89923384405632	1.32949170870412	1.05841483261462
RSP_0479	-1.6263543434587	-1.14983183849593	-1.64983164030752	-1.29580729665872	-2.11711394789433	0.945067479665934	-1.1709959099633	-1.62876577147077
RSP_0481	0.389803680403165	-1.46079604882331	-0.0466591055183416	-0.0385559516902295	-1.31278894696061	-2.25210514845206	-1.94727468257395	-1.93385025203408
RSP_0483	0.0520034980467304	-0.902960940562873	0.147520055442106	-0.828127376735407	0.816041740181313	-2.03212752594494	-0.614643043912232	0.703065327030509
RSP_0484	0.0385632545392417	0.0132964266194782	-0.680100623767442	-0.340978904337067	0.335525964504185	-1.80796241918168	-0.322874506870217	1.11914469949724
RSP_0485	-0.406610115137534	-0.0754312912235574	-0.744994986178122	-0.384697252350183	0.211188437655541	-2.92856695317708	-2.18824691679349	2.41848871721996
RSP_0487	-0.499503081149646	-0.599474492342178	-0.860656453487936	-0.191063224245502	0.606907569416257	-1.06258113322982	-2.00309361016202	1.7276040415672
RSP_0489	0.363103258320875	-0.094642981543182	-0.00293396082119435	-0.310822825138222	-0.446787762677121	-2.76392396951795	-1.67822152977282	1.2249149803072
RSP_0490	-0.271899369117362	-0.33956034826707	-0.0299015774013945	-0.27805738903742	-1.016508173661	-3.82597333037985	-2.20167374479044	0.546344126581107
RSP_0497	-0.739432438386906	0.403282125683207	1.16273363104125	-0.338222450114513	-2.57540286358344	-3.67391228330936	-2.59793323118118	-0.875843413422531
RSP_0500	-0.758867649833093	-0.163330882220618	0.13316924849492	-0.862160138633554	2.30950197368835	0.809374315201053	-0.188167149646875	3.50266170430155
RSP_0507	-0.5338153492596	-0.148029884976243	-0.682314248324682	-0.636303023860951	-1.67025402325662	-1.47346021280207	-1.08879418887928	-0.0568384754362515
RSP_0511	0.202565628081079	0.951297107907155	0.314605022218007	0.542302549906085	1.3242792760123	-1.91429611276993	-0.111330016274603	-0.627292507900609
RSP_0512	0.493436435083217	-1.52785521858107	0.145776606284963	-0.466095651179554	-1.42917457740173	-3.64809398457886	-2.11792921291962	-2.76567792765929
RSP_0513	-1.62025490026265	0.521674955281434	-0.263825322659434	-2.14912854727644	-1.89543052297939	-2.57812950162375	-0.899294238094386	-1.85579509624215
RSP_0514	-0.0247500225963525	-0.737177529482837	-0.879987769187616	-0.120535469087781	0.628314183559957	-1.55440429005954	0.0102132713449662	0.143150619099152
RSP_0515	0.0415834469112735	0.674954200893659	0.411099688032084	-0.0149743642606295	-2.62102747720033	-0.913022742654386	-1.98022724809239	-2.4484882428574
RSP_0516	1.1108475647375	0.796143599876903	0.523923359250961	0.115014474465036	-0.864648243918258	-1.61374525417251	-0.642013140684277	-0.65623342576089
RSP_0517	-0.102631560570089	-0.821864593530606	0.0828960390978154	0.426848872494952	-1.637181807817	-2.83634804600068	-2.42280853934119	-3.93878200951069
RSP_0518	-0.405881657316428	-0.448458244793884	0.333803404932756	-0.620880871538666	-0.139996374772931	-1.64665282754184	-0.860530279288073	-2.10372576781764
RSP_0519	0.310258088897229	-0.0820946278647338	0.0554481422975077	0.00783899995330361	-0.961014254635052	-0.448408393140416	-2.00835224574152	-3.41411324422661
RSP_0520	0.232596766437273	1.00051886800342	0.556712792135485	0.0500788867912468	-0.894610786268512	-2.26192188288223	-1.52167740979349	-1.91009425640504
RSP_0521	0.83591291700928	0.862444711899438	0.0199366283962397	0.55403069002719	-0.343276488415028	-1.08974772710748	-0.02699318900929	-1.65456653523746
RSP_0522	0.275345474242079	1.62031601454724	0.134793937120703	0.844423851268281	-0.459825170564795	-0.878204986083157	0.689592479477729	-0.446080210276365
RSP_0523	0.33890766931587	0.925462187781732	0.0277422680796655	1.29616625736451	1.03380223813227	3.28573784900843	0.775521057023978	-0.249439026284964
RSP_0524	1.52087693039419	1.38398430338426	0.990459774331779	1.31139729817124	0.111357104376844	0.564203514774618	1.46008550261012	-1.4406618737264
RSP_0525	1.48771799604582	1.34839642312685	1.4005067816465	0.684068912448035	1.45894469177493	-1.05350104765073	0.552180225161182	-0.151354124586045
RSP_0526	-0.381276601934615	-0.281222676241505	-0.354074510756466	-0.459219620485347	-0.0842883076904152	-0.379854631019234	-0.75953385119877	-0.861805781849607
RSP_0532	0.740881616568649	1.66219196521193	-0.320714750673377	0.345928329849698	0.410084538550404	0.329834240769639	1.00178986924083	0.709624504471627
RSP_0534	-1.95120692786057	-1.23914524098105	-1.18197401846158	-0.40790153596552	-1.26686881944656	-1.31376914259828	-0.682733432136529	-0.955344663553859
RSP_0535	1.70212186852612	-1.09024310306287	-0.0953595906843045	0.114066634542871	0.138469492519565	-2.78865677587995	-0.598919720880796	0.499640928071333
RSP_0542	1.13750398966685	-0.25817253554844	0.246497662151609	0.273594700559165	0.906272723315578	-1.32728406067716	1.31888314266952	1.10953638264202
RSP_0545	0.699252904266554	0.994796489849967	2.3807457361955	0.983241821915524	-0.90315941502694	0.247391023526716	-2.12966511368069	-1.78798489005738
RSP_0548	2.10501278855613	1.54835278070329	1.57482211439596	1.77455410338216	-0.0850320475191033	2.54078205637347	0.806596939518547	-0.370446910712389
RSP_0549	0.513197011547268	1.17033156572923	0.0613300573094767	0.334874709311668	-0.18771843571995	0.190160780275273	0.571826364101343	-0.364606520601596
RSP_0550	0.108082623682122	0.329714461402239	-0.0917693547629718	-0.0925772132235868	1.55392270225601	0.405449162790472	1.61927253457815	0.916782571203336
RSP_0551	-0.505734647716695	0.122592770815486	-0.179696675003012	-0.30798091876363	-1.14596533631246	-0.925333349770348	-1.79984533278184	-0.0942392309565874
RSP_0552	0.829120378322144	-0.493124562598512	0.120123920381295	-0.141877969050492	0.519494219907423	0.918704607865124	0.789126879738313	0.840856371172212
RSP_0557	2.22238368206284	0.865548149880768	1.03430901080455	1.13224830410904	3.30794084139175	5.88855403143746	3.99661422825692	3.21084070430699
RSP_0558	-0.373069973099282	-0.0281408188971929	-0.257844676985134	-0.300868656511975	0.695231601934031	0.201676539912888	0.694011232326572	0.540814670178508
RSP_0561	-1.47020976765127	-0.909508969519173	-1.1759256878302	-0.880644472055331	0.630514114992913	0.0214396994352554	0.805418404438329	0.137435447104127
RSP_0562	-1.6285132293451	-0.479860838427214	-0.860135211846435	-0.83155464320703	0.311683121483808	-0.957607314647689	0.225178275150263	0.340663868115391
RSP_0563	-1.14677496435168	-0.858664085695606	-0.933922929293669	-1.15886878571677	0.510606033269406	-2.1772820418872	-0.130008956067909	0.842967631742497
RSP_0564	1.05927436933516	0.71710185031029	0.522846929485144	0.0248005086727002	-1.618264049228	-2.23864870406999	-1.83047269283045	-1.48639596152
RSP_0565	0.142351064659795	-0.598773490157694	0.13203037289301	-0.00119363738343869	-0.696208996164947	1.64065654881267	0.375447152200281	0.123060385016957
RSP_0566	-0.204769683983731	-0.987251616674382	0.0561099119223232	-0.58277657716648	0.0700605481322143	0.149618208621496	-0.568747428033019	-0.64368510475884
RSP_0567	-1.19045041095262	-0.983136247476241	-1.17301219009529	-0.651455649149888	-0.868871506219679	-0.446014307834942	-1.42219218190509	0.805900533213812
RSP_0568	-0.448217502563558	-0.190407052548944	-0.881703107190394	-0.324383984570964	-1.11546178962987	0.527804158808548	-0.670478323027212	-0.318431631127068
RSP_0569	0.37199009298615	0.774705724148017	0.255898607007565	-0.248444307051852	1.15122529480754	0.359416383097494	-0.163788550678778	0.357662188386175
RSP_0570	1.21650946562227	0.584899713989088	0.512480687873952	0.158800365442057	-0.243800999021949	-1.00063015889915	-0.667870378203573	-0.156676598534574
RSP_0571	-0.179101550440625	-0.0071526996655699	-0.589809299173984	-0.472738806854683	1.28164538435359	0.548832312367931	1.26908997608001	0.97088169843963
RSP_0572	-0.764698125627619	-0.634899539108946	0.438781940487887	-0.668578774806557	0.276351152544946	-2.97728093096987	-0.106569108316447	0.544996807196608
RSP_0574	-1.36273258464243	-0.628679313938233	0.539447320398258	-0.299222888487335	-0.331293653856416	-1.34381628532616	-0.073939297601605	-0.0422655089468177
RSP_0575	-1.27443765367907	-0.75730838791165	-0.0376774669889993	-0.0664510290075869	1.40235842230525	-3.19114392389577	0.113707985230291	0.210938181720116
RSP_0576	-1.16939671221707	-0.813337334946388	-0.18473433447476	-0.305815108002378	1.647247789699	-2.46576456344784	1.08632956537751	0.982686023856168
RSP_0577	-2.36300961931002	-1.03363762717758	-0.548888232425927	-0.550071305240855	1.99212064714212	-2.28894012556483	1.25676958760713	1.7297913056589
RSP_0578	-1.54451816392876	-0.634759971465775	-0.195493852104161	-0.123737488623771	2.33640714675736	-2.85246132483655	0.939774481003574	0.810776934687111
RSP_0579	-1.29402590219109	-0.590208099723859	-0.0754297211580678	-1.13328404711727	1.68829080461483	-2.62669890241241	1.87951932940139	0.227554711551683
RSP_0580	-0.143086632204378	-0.953906390267524	-0.0209047281626219	-0.285499703901028	0.33792176146079	-0.20571957077535	0.310111424909649	0.342456584068891
RSP_0581	-1.09884176444061	-0.751171445257874	-0.984579609263195	-1.36379405313567	-0.253476293876368	-1.19237191378769	0.0437697847059332	0.377781762331723
RSP_0582	0.501757599657208	-0.296669592230468	-0.0106824240691743	0.0978036556854977	2.00873231108747	0.496125598306357	1.37574612898957	0.33578081121135
RSP_0583	0.980561422968949	0.556624357482572	-0.0563375346988023	-0.0373377254539319	-2.02742568843242	-0.730473196899178	-0.703358923235354	-0.454492334525273
RSP_0584	-0.521990743934992	-0.696456994327774	-0.179333156307932	-0.683926222582085	0.817056754200936	1.02368507919118	1.05073816592797	0.461160428005716
RSP_0587	0.0290063006827993	-0.110336383631665	0.230403521479701	-0.380031461998985	0.0770215164601421	0.706610968991291	0.484830035372741	0.634643053948256
RSP_0588	-0.29890879843219	-0.49555741537126	-0.0253700232002616	-0.51075315412286	-0.478280856626848	0.279204882315108	-0.514374650903469	0.0456153236907553
RSP_0589	2.04194262051851	1.59872937888961	1.48642708705414	1.23700435038734	2.33430393401358	1.38741982873366	2.89477238428212	0.875181099405137
RSP_0590	1.08229698757331	0.764723933010906	0.571851918076895	1.40847972106304	2.13839757471494	5.00324630927677	3.26340020161142	1.56047023802686
RSP_0591	-0.577650422490055	-0.536487013025353	-0.885926937612934	0.0950906874655252	-0.915935997994437	1.86369604815612	-0.762772532679661	-1.70247600986536
RSP_0592	0.26637853726447	0.0794557179358866	-0.181437035476422	-0.246289610126196	-0.00824097051259058	-0.176503189621849	0.419461667582311	1.01811504934229
RSP_0594	0.0632679591391449	0.0585843716278608	0.0287048625805926	-0.208993627800733	-3.05126645316949	-0.449508624512004	-1.63800317988556	-1.64442962372231
RSP_0595	0.754686942095049	0.577148829661456	0.6248832682307	0.451670793663306	1.66651312499493	0.421178115259259	0.486229022912721	0.259745939765851
RSP_0596	0.447703756209024	0.132977322930047	0.480282668746223	-0.113392663438212	-1.32880197562636	0.160700852579589	-0.902401451548516	-1.23523486185789
RSP_0597	-0.578017412531599	0.112839005542481	-0.111636392638626	-0.869322991302751	0.354403624930591	-1.18598688405344	-0.485548397892099	0.305595727792739
RSP_0598	-0.405650681516532	0.425498602079565	0.0014636974490087	-0.815345063553082	0.98706665367452	-0.502119961935295	0.0509328119283878	1.03269840691824
RSP_0599	-0.0624363973335178	0.307320046152572	0.109184451052267	-0.327379789837023	0.199091301227365	0.208687181821879	0.263335767051136	0.509868228106924
RSP_0600	0.36033560435158	0.0365072462973381	0.258559674485345	0.491380758011554	1.37566876163556	0.633162991198885	0.330207447896207	1.6851747255305
RSP_0602	0.23591425382922	-0.0513035334035185	-0.129120562962322	0.297776837467494	0.447943839562688	0.114028861655275	0.134286465274168	-0.763184554277635
RSP_0603	-0.778266424331217	0.226043042055784	-0.316223682213595	-0.441580656328006	0.7455506536042	-1.18201869573763	0.289467849621344	0.178155762683104
RSP_0604	0.949963321110321	0.789268036473664	0.526028843153685	0.748346168391113	-0.152519394982805	1.54277169471059	0.479092445888765	1.35050320764592
RSP_0606	0.302494587128648	0.25531399377997	0.584041936249246	0.558631786782996	0.133326389161146	0.00889827643985923	-0.0896305011397237	-0.498089292143262
RSP_0607	0.0345595272730528	0.197198370147681	0.438304789114327	0.1946796410662	-0.125387553926014	-0.0468208535964562	0.422306527488016	0.358440884764084
RSP_0608	0.223218984598605	0.350994158639737	-0.0621423459172898	0.901949827550647	0.387161198255216	1.67850671586034	-0.0282180982618097	0.141684059373319
RSP_0609	-0.219295457069932	0.821314924586757	0.564441188601859	-0.399491863680585	-0.820700577006266	-3.61288104417138	0.459851359574507	-1.31840077692684
RSP_0610	0.0192585230375762	0.00944226215075108	0.0645645865998481	0.1755422396468	-0.216315174800939	-0.768560213691585	0.861153017195406	1.22539418828367
RSP_0611	-0.603576484128096	-0.412346140604837	-0.667037888265775	0.0273383560364495	-0.907784507764337	-0.966582360713569	-0.336280101175462	-0.802994528288207
RSP_0612	1.39192577643232	0.361785696213099	0.298519240866469	0.431810926455532	-0.336580023257347	0.537078537547772	-0.04119684364059	-0.339595205871328
RSP_0613	-0.428831660055087	-0.464183043890242	-0.626824937568738	0.442169917119486	-0.369157858040316	1.17294680475147	0.983317436525751	-1.28361320922792
RSP_0614	-1.05861255534485	-0.325729612285151	-0.99100054071408	-0.261423862374579	-2.17447294260776	2.0455714613263	-1.79030379695693	-0.951756181125118
RSP_0615	0.295024594291188	-0.0299113048136757	0.372796369609635	0.405763986987117	-0.24302711362873	-0.438425375865233	-0.393836439481409	0.0405017560883202
RSP_0616	0.698150747128313	0.436049781671907	0.0837122332752475	-0.122398035385127	1.39732634723981	-0.357801238693718	1.66787737074083	-0.0319584221875034
RSP_0617	1.21926955972975	0.724328832697673	1.13930216169702	1.17484130495266	1.70763667261937	1.94938483930632	2.42487797197289	0.208697992618583
RSP_0618	-0.580208267914654	-2.14282081654154	-2.63696854794873	-0.867694036011135	-2.85737669733244	-5.81491389115557	-0.168579999756501	-0.0826687883196985
RSP_0619	0.0984481295289802	-0.215554527221647	-0.125002736093439	0.762052750271226	-1.09240036614916	-0.329055371582766	-2.12768933556867	-0.529103144035574
RSP_0620	-0.508027957046102	-0.00589976421714133	0.570218023908314	0.0730509953240192	-1.12529155960307	-2.6523929828691	-0.780884393113612	-2.1583993659219
RSP_0621	0.149335391038063	-0.241928775343986	0.127262919567823	-0.340306338718631	0.0723579385482246	-0.0749735551422088	0.171453241766721	-1.32583394358809
RSP_0623	-0.371894962254821	-2.33188369992754	-0.388474567564241	-0.259638877887341	1.89500635261891	-2.77183079275777	-1.16606011000555	-1.24938767402189
RSP_0624	-0.54743297283676	-0.89998089971542	-0.697706315470425	-0.350158162278386	-0.894608297090028	-3.19010440699633	-1.67758810062776	-1.58688928498204
RSP_0625	-0.597768313619473	-1.51811877843661	-0.240629438256874	-0.409712272678302	-0.536412366422698	-3.49899275002819	-0.610886085889646	-0.383303478600425
RSP_0627	-0.738985474496485	-0.33427438472172	-0.5338600743505	-0.650359331505649	-1.82724601919602	-2.24374556248952	-1.50615805239672	-0.595206772158133
RSP_0628	-0.461513128362509	-0.254228752463957	-0.247178064114414	-0.530053301433387	0.965625249281423	-1.3628530087826	0.274676493200406	1.35917618830386
RSP_0629	0.0488827985895331	-0.0188641701433067	-0.21768914196018	-0.025557348973313	-0.0874973479578142	-1.4958343564953	0.361622378947097	0.69625403392159
RSP_0630	-0.183136323115609	-0.0188015572091288	-0.0655774782129609	0.385802823000656	-0.527593489835841	0.900704429249095	-0.461360060047057	0.481072495106497
RSP_0631	0.608856910650154	0.157314780751978	0.160558227370089	0.643419484176742	-0.9075959890737	2.05938328271499	-0.898417547670659	-0.151178718232083
RSP_0633	-0.128898836329173	0.0821077140107714	0.23622264018289	-0.190435677312006	-0.632135372467693	-0.475298631585895	0.100892911036696	-0.335503146672286
RSP_0634	0.0723356336088247	0.0413588008694719	0.178226632468397	-0.0937415582192826	-1.81946589706554	-3.71270944101688	-1.67979734317318	-1.37235534899721
RSP_0635	0.243147899484354	0.186607673480488	-0.0308638548778306	0.498755695324062	-0.879762861428235	2.65896552304463	-0.390858183381697	-0.817247705672034
RSP_0636	-0.0516764536567118	-0.207840701997685	-0.168537230674714	-0.263202141454971	1.4140963968148	-0.876891111640383	1.67903161669231	0.908531954477593
RSP_0637	-0.415630145900027	0.171530026659094	-0.0244885385189755	-0.397597661284365	1.29831016359943	-1.72023818076308	1.13384614792961	0.651140348832911
RSP_0638	-0.603574718596911	-0.335195060798953	-0.194461852021674	-0.655420033502756	-0.419694507609469	-0.597086154645177	0.10052638097614	0.315388655998773
RSP_0639	0.177408008919589	0.178243499491086	-0.121791284224335	-0.0930908892121764	-0.200697340702355	0.433325927354768	-0.24112211574475	0.566768608251488
RSP_0640	-0.53137404523288	-0.4579671118537	-0.45524405976168	-0.493450194217014	0.18633024761827	-0.815221336592146	-0.170945370425159	0.122185402023563
RSP_0641	-0.241637803373027	0.135732375624295	-0.704299973625225	-0.626658681298304	0.337014920311481	-0.00893709714590794	0.219573572881415	1.04191411338568
RSP_0642	0.272334161185909	-0.0432718625911109	0.296200950689407	-0.39669733021588	0.130819333657405	-3.50757304910106	0.513941780075975	-0.210721184644117
RSP_0643	0.339520093552191	0.268663413610065	0.326649306422992	0.020659218895739	-2.19758611936519	-2.42370636614161	-1.54429762372745	-0.254386207704634
RSP_0644	-0.322516850523486	0.325725656168006	1.29638449610755	-0.466507964070759	0.977428439886232	-2.64082869299523	0.896032163727856	0.669835391843062
RSP_0645	0.785374161628432	0.19282006754848	1.09065617808834	-0.199999829225722	1.45513758925606	-4.246804549439	2.13975242944338	0.96969584370422
RSP_0646	0.427849702049953	-0.0721762218939628	0.890451581780008	-0.106661351081967	0.84405135862677	0.102642796897597	0.505239568496374	-0.489477588916006
RSP_0650	0.212164333784584	-0.401793934280673	0.185363301369155	-0.236701310290549	-0.23168507194681	0.353924598553128	0.265101547881688	0.854622593569278
RSP_0651	-0.885131519292386	-0.700680853656041	-0.36092359787863	-0.334944718818421	0.990316707215746	0.249150442623513	0.585347145191435	0.811485952996931
RSP_0652	-0.442516011501346	-0.470099203221766	-0.133176971421178	-0.727950289012715	0.0391834452200432	-0.803492136218311	0.174690209310765	0.782101367443175
RSP_0653	-0.673709161984689	-0.772080683852807	-0.665346706747194	-0.613317859797866	-0.559994648942181	0.8400239682692	0.296024665494402	0.923808828114537
RSP_0654	-0.509213709186301	-0.29903356543411	-0.122766974925262	-0.576095716792054	0.0351593382629171	-0.0218402406525913	-0.633305085458199	0.0946709918622484
RSP_0655	-1.05408316020291	-0.525340259720883	-0.836207052063128	-0.454427603064546	2.12380888160919	1.73445625062896	1.94360827862098	0.363208557640827
RSP_0656	-0.41826798352004	-0.152191654628531	-0.201025051597452	-0.859726291062898	-0.413709946353771	1.16981438183231	-0.758214694093521	0.00540171997492367
RSP_0657	-0.214408814199172	-0.254500915606861	0.274128669301839	-0.330182832896323	1.08967992790087	0.979441321584543	1.61014538381057	1.75302820892369
RSP_0658	-0.148743817895754	-0.00601391674644892	-0.389612912267911	-0.024464433265735	-0.211072980501372	-0.883954423982468	-0.110580826917912	-0.348846550540943
RSP_0659	0.754397904248066	1.56101328054474	-0.0820813436734547	1.45416379454803	3.69616093104738	3.25689452882722	4.00241352420224	2.84193221221944
RSP_0660	1.68501796797937	0.882279920522669	0.582082943778298	1.82071230266695	0.664399083264403	0.482277957373939	0.792266523889716	0.390930770858085
RSP_0661	0.51270005583651	0.536071027761013	0.439740797039806	0.242198101188914	1.35849362965874	1.19086120772937	1.51268710364447	0.767589930441963
RSP_0662	0.552947710625382	0.450019523248183	-0.0724462550277418	0.378049087849625	-1.21233643225144	1.64364377118453	-1.12910247146695	-2.22044271689405
RSP_0663	-0.486283345988245	-0.336394304402754	-0.251360414504468	0.303098899525017	-1.05329439081756	-1.69350521728377	-1.4243280180473	-1.76552200152348
RSP_0664	-1.8107320364031	-2.31366146041211	-1.24636444687305	-2.21277253464222	-0.952772155741677	-0.366974387042922	-2.35710521662264	0.249103351699606
RSP_0666	-0.156842614093854	0.607980372340897	0.463209631314277	0.059059267397496	0.5085564957572	-1.03826015095657	-0.674480966450142	1.12562100127849
RSP_0667	0.00845317509179537	0.649727891035188	-0.0772664536153374	-0.0515295718053519	-0.0625579774884128	-0.426727077147531	-0.332886127293967	0.17050689358489
RSP_0668	0.450537931622754	0.441696803143598	0.386628821202672	0.163396400010131	0.721122353121881	0.201862755696056	1.49402063998691	0.241189799443276
RSP_0670	0.265711841360349	0.949283974239898	0.165558185024656	-0.128624217268563	1.26868475357279	0.755997014554175	1.5235821572334	1.8252615139278
RSP_0671	-0.340572629793921	0.0903970728477885	0.0798465977344078	-0.329243969769097	0.591130942717869	-2.13596130197085	1.30467700699169	0.794078304894471
RSP_0673	0.869391199409672	0.157042496890477	0.0855967286858694	0.840806981201016	-0.511638875200326	-0.877921766585212	-0.178039733387458	-1.45048663998586
RSP_0674	0.280740353428627	0.10181703184934	0.14933183297966	0.450162623139332	-0.119515190554524	0.394757968334213	-0.0270239843723774	-1.51022908230703
RSP_0675	-0.36901425514609	-0.0935556591098592	-0.599516057134874	-0.888425554677447	-0.175787492308721	0.792797832480168	0.848138982468085	-0.213805841048382
RSP_0676	-1.16836962814018	-0.830697386676769	-0.504560667464729	-0.711979344354743	0.0697945815206189	-0.829691544540191	1.39708424155662	0.140594743607261
RSP_0677	-1.5239717125531	-1.65946835669838	-0.373504910221349	-1.13807052911719	-1.25841094571996	0.214912348615863	0.124180334064034	-1.76827539010234
RSP_0678	-0.295998662552424	-0.55366225875318	-0.0729273454661264	-0.940639646879084	-0.820378019172884	-0.594066632790499	-1.0387068557609	-0.253836595598443
RSP_0681	0.418357175441764	0.265950199338751	0.0823517614814309	0.192155531657471	-0.524920294415182	-0.681373123836818	0.732260353112536	-0.38418074767819
RSP_0683	1.3505774222224	0.475999281388136	0.490673091104296	0.60330081951101	-1.05404996626171	-0.0512521629466749	0.26247211595288	-0.201593224096055
RSP_0684	-0.601151465310499	-0.31227165221475	-0.233016555105147	-0.16725826017851	-1.13584576134931	0.00208001086041103	-1.38671906656934	-0.200203984900614
RSP_0685	-0.283663906859497	-0.2665004777617	-0.683293766281505	-0.317006681485524	-1.47208538064022	0.392759968751291	-0.976817523835005	0.313199467556517
RSP_0686	0.482320609511815	-0.246157087804021	-0.464837224134492	0.237647280994011	0.726654956645265	1.35174063413613	1.82905403838822	0.777326885676735
RSP_0687	-0.572282893116642	-0.646190578347375	-0.721430307904311	-0.892732279850613	0.151855433197494	-0.765656411161706	0.409972878472696	0.406782774470716
RSP_0688	0.149367124157071	-0.252574683865343	-0.101979672789462	-0.166930825592803	0.425914505259133	1.2257186444959	1.50862677747559	0.775410292849693
RSP_0697	2.13824997546834	1.90848695014246	1.46791162084243	1.38449415546687	4.2240325456937	4.49923856827906	4.61024601883826	4.10823498252295
RSP_0700	0.280071779248922	0.32712178769585	0.312622938240556	0.204064755414039	-0.931000153391008	-1.47403208821057	0.10248746321945	0.361396747095402
RSP_0701	0.269726916801337	0.188716199072438	-0.0233756637582932	0.00101717810607043	0.77595846236071	-1.20978679927201	-0.0237681165137378	1.86254235816187
RSP_0702	0.774950408332306	0.302654116319195	0.190782293799425	-0.136927104287553	-0.655030527290218	-0.266672903612395	-0.455095490234072	0.0150258861163727
RSP_0703	-0.134593479311001	-0.0625777811057628	-0.201647161807596	-0.733339613726213	0.0559907066795244	-0.504980709395709	-0.078836056689872	0.534075752680685
RSP_0704	0.137981540922573	-0.149893145117393	0.209336172178389	-0.123547078613664	0.308483057880795	-0.800064323666972	0.0255931709092183	0.308429138422793
RSP_0705	-0.587785044136831	-0.333111002262519	-0.817177465796093	-0.506284474207327	-0.0765884852335144	-0.330638056209397	0.440619257087436	-0.869281027081072
RSP_0707	-1.3601991162149	-0.0361146400261433	-0.803000607276561	-0.813898380715463	-0.197601497031111	-0.441960629551056	-0.681699247742926	0.649210038244597
RSP_0708	-0.0368139491469741	0.121917190115461	-0.0462969475403508	-0.261184902807283	0.0384364424597905	-1.38126944227921	-0.473260464594529	0.0781821371460434
RSP_0713	0.226195106129923	-0.898076501258838	0.289938519681594	-0.0636689086763206	0.124667138430006	0.984708523690373	-0.0994447760847718	-0.0437070724942476
RSP_0714	-0.404181194397724	-1.42738334937457	-1.21314648334271	-0.842813379269007	1.01466459824981	1.24663819348999	1.14962355236515	-0.731306544878381
RSP_0715	0.857170954432511	0.404451544280955	0.931995827883931	0.398632203848484	-3.34426703589017	-0.638414122145408	-3.11333334736128	-4.28207181638994
RSP_0716	0.283807869461106	0.484593398843467	-0.00059148159970319	0.372967152252123	1.15514178493525	1.12061755034316	0.651478880357108	0.705276334001512
RSP_0717	0.975556768149729	0.655151151428522	0.56159670120836	0.553809906591647	0.769742514070159	0.704154387495371	0.636086746606693	0.227601950993387
RSP_0719	-0.355651044239316	-0.456954307538852	-0.85229345834806	-0.0934484012888767	-0.623994094945692	-0.669695789428138	-0.875721996724936	-0.746450028339564
RSP_0722	0.182911534661119	-0.0886267526772934	-0.553075987282801	-0.192964140051403	-1.53195567048373	0.010800905452816	-0.769424987081915	-0.543515259457447
RSP_0725	-0.19093111091732	-0.16160250732261	-0.759673769448224	-0.191436923646023	3.11962314024321	-0.458059219971986	1.88874625517936	1.15436927726286
RSP_0726	-0.592535554221324	-0.451968159668567	-0.373397416392966	-0.547926207976202	-0.359809658322143	-0.162467870662274	-0.241574799480452	0.335234794952901
RSP_0727	-0.0877822186279285	0.340098908361829	-0.296518502190018	-0.328455744347367	2.74854887171256	-0.0459593464924167	0.790940307714423	1.10053450515307
RSP_0728	-0.49399457851858	-0.669698131695374	-0.206931738946269	-0.506841167363585	-2.53130191385431	-1.059250495415	-1.08375365894983	-1.48955833136773
RSP_0730	0.848420282749209	0.943500808301277	0.181033123713984	0.282294060936516	0.472710703092003	-0.363721180701155	-0.479297953529036	0.572193420591553
RSP_0731	0.300210114477974	0.615190834398184	-0.43994045763571	-0.123395135830301	2.36746561369856	1.07824702866056	2.46845264599064	0.720048178340036
RSP_0733	0.848888430394455	0.646500394354537	0.27547971040644	0.394833233491718	-0.487582183088656	2.48891603543665	0.976678547467606	0.387659677775414
RSP_0734	0.132365771502598	0.3058908430814	0.175698973268007	-0.22485192128521	-0.576840893709933	0.828194211736598	-0.501847043329054	1.13963463200178
RSP_0735	0.0279892501292252	-0.0395921732183289	0.0572829201790387	-0.246623506218357	1.50779586843572	0.440417416433168	0.48393275158593	0.433207927449162
RSP_0739	0.295615600524993	0.0803134925342924	-0.121013705077976	0.0834835353409731	1.35103865075149	0.417125386334518	2.04825983649829	1.1667672933812
RSP_0741	-1.74277819639947	-1.05549043682295	0.56932829046455	-1.41471638012068	-0.34647390388952	-0.970118947602517	-2.03360347954398	-0.141260493784135
RSP_0742	1.3530608427719	-0.277500012687655	1.41687598861579	0.74575354358337	-0.782097580848926	-0.0313098153144408	-1.6602556276849	-0.970967672508678
RSP_0743	-0.288870635365482	-0.616351591031129	-0.686802801396143	-0.442076269431656	1.80588047752059	-0.979629508258996	1.30277303384641	0.499045727773666
RSP_0744	-1.21511961970342	-2.26475870701578	-0.911594083553441	-0.667060708162107	1.10712973725252	-1.72433041119267	0.716686862485238	-1.84143493745776
RSP_0745	-0.318244922707434	0.347253987725598	-0.211431496607426	-0.103778564634413	1.38718453176952	1.50286337791906	2.04441589013612	1.86618762371978
RSP_0747	-0.199117064913168	0.524973981504877	-0.00238169321227985	-0.249612303604464	2.17196366788276	0.391546974564628	1.71837827734085	-0.0415192918084523
RSP_0748	-1.2998039506955	0.0600104617260993	-0.249559416962738	-0.977208916585387	-2.58696391144829	-0.422622545479328	-2.22235281284685	-1.04600711752017
RSP_0749	0.0571655744694793	0.153487306162167	-0.296931152289939	0.0505705836337015	0.200312626704281	3.74215705425286	0.858604527765746	0.516413785541845
RSP_0750	0.210212396476527	1.16086909630797	-0.271105842558745	0.421722038467796	2.87735897839848	0.952941734318818	2.42794236076951	2.35419828729281
RSP_0751	-0.229198534538232	-0.594652726542356	-0.213231433244292	-0.130087799776657	-1.08440727211816	0.262845348558778	0.646213556932995	-0.468886687306411
RSP_0752	1.53583853821196	2.01471247335196	0.699584842933793	1.91761446622716	1.3618923416052	1.96641504218852	1.876910202859	0.811035910770231
RSP_0754	0.604122659933522	0.398509083209967	0.0670719955563158	0.641341851467363	0.350403359674389	-1.03557928326635	0.156875840809064	-1.60419094441823
RSP_0758	0.406089464529127	0.0141339616192887	0.0536765977244845	0.135460845898594	0.447830318242482	0.564381715828077	1.05363542448549	0.359382336952266
RSP_0759	-0.586179799108264	-1.00698734450018	0.112465671006282	-0.345013769576031	-0.586317243587653	0.197037339827801	-0.694429160480608	0.0674219005597907
RSP_0761	-0.168275795479357	-0.308399026063503	0.0714324899132698	-0.145487257901311	-2.28860166833605	-0.492142445379399	-0.926339339291853	0.558338709971074
RSP_0762	0.0808977749503818	0.0795169171874683	0.0253050743108332	0.328765869240408	0.722176676502655	1.14086114491618	1.80502964182044	0.0972866377215492
RSP_0764	-0.28473633292385	-0.166348031160303	-0.13941268175731	-0.656681737877363	-0.109222878591496	0.456139112716367	0.259931982180187	1.18150003332661
RSP_0765	0.732295409961889	0.416580597779269	0.783138047903252	0.560697606618358	-0.28587860558337	0.994663154515036	-0.0672642145427387	0.296071071170355
RSP_0766	2.15656381791298	1.10893577252385	1.47295904808253	1.30404058254298	0.470879098670043	1.23033977112173	0.784188701752994	1.44119860053849
RSP_0769	0.473948631343502	-0.352943103264313	-0.00869387203993194	0.311987127375764	0.429537717425979	0.687334073119634	0.777749151301237	0.643951272703157
RSP_0773	0.0542977450287567	-0.668942410108206	0.186158026120515	-0.453390176917583	-0.571141023507469	-3.24983226615911	-1.59258979990426	2.3154857069028
RSP_0774	0.621717692523277	-0.105705499647581	0.702709663973504	0.16037346015114	0.970557740520429	0.916631272783534	1.73375203007402	1.19577456641738
RSP_0775	1.74746283886642	1.7868617796109	0.48732200168627	0.897135876431538	3.88337761538188	3.66677268762856	4.34300634080631	3.11987542676323
RSP_0780	-0.802495623120376	-0.666112259908614	-0.191852986861041	-0.840250652498568	-0.784595829676608	-1.4686186159555	-1.56290574955351	-0.626760329875122
RSP_0781	-0.63962470867947	-0.129059491076423	-0.721828852922034	-1.00615626303174	-1.1989303111622	-1.45136373455193	-1.32410637476861	-0.812339214921737
RSP_0782	0.342095754682531	-0.240357114535907	-0.221670110174651	0.350559158992699	-1.93241303971307	0.0745744381703015	-2.44030642029614	-0.820835260275733
RSP_0783	-0.118859990954533	-0.275792045646063	-0.0211287125596167	-0.173314785880812	-1.23889316176345	-0.501218152146056	-0.512514649762499	0.836137108583567
RSP_0784	-1.03476365594038	0.172247089026905	-0.22940115401211	-0.596311026567618	-2.43689300680539	-2.48850220102022	-1.39573025384168	-1.45191833463112
RSP_0785	0.852502843842723	0.617889029554325	0.147061279490573	0.275813140194399	0.398770992662521	2.30665261027394	1.71558225797622	1.7635291177329
RSP_0786	0.362240080148676	-0.757011497637232	0.41408147893812	-0.0639186835707561	-1.66264206604192	-0.994792131033292	-0.0634486508724471	-0.397288490329761
RSP_0787	2.47731294495048	0.419834829528616	0.647467511653942	0.514595982439494	0.209568384159561	2.81153238241834	-0.04380557353124	1.30160842101248
RSP_0788	3.26292964427033	0.4641636999016	0.930197338701602	0.251011869848302	1.33547099605296	0.993836328864175	1.35621914459962	1.28183461799817
RSP_0795	1.61927616647762	0.0455308184194715	0.978582832354897	-0.0146304637758063	-1.50159350371406	-2.12970348993352	-1.89738473991265	-2.05002262123328
RSP_0798	0.305706782843734	0.247793394661805	-0.0849470910153097	0.11401350843011	-0.821943344016827	1.56297851428045	0.87660070713711	-0.648929448885924
RSP_0799	0.240509649268622	-0.177733495202032	-0.153571956711024	0.98462829718493	-0.170146045637062	-1.22352873888041	0.140829990178377	-0.520814171305192
RSP_0800	0.327110999179498	-0.591331722537377	-0.104719144460627	-0.377347280665855	-2.1355077830667	1.34314818709651	-1.36476507371396	-1.10575052553251
RSP_0801	0.291481707282281	-0.397103144125634	0.374986087822573	0.39826766667879	-1.15569592504605	-0.632679814510033	-1.65452903490148	-0.13575596704059
RSP_0802	0.00500706224935302	-0.354777329398263	0.15776001201578	-0.698655551570719	-0.483399676957577	-1.19679993394155	-0.219458753056544	0.526800664189849
RSP_0809	0.515355516834518	-0.891457545710476	0.239707623899072	-0.0180717927264395	-0.842340706896768	0.70076314982375	-0.693838589029263	-0.0368981293454138
RSP_0810	0.258592643480658	-0.292395038922756	0.259892606299464	-0.4880204074331	-0.437647711999049	0.835513589455496	0.0337876917779764	-0.535957925848187
RSP_0811	0.38386948105889	0.82338303978179	0.245834093074024	0.445188114691777	2.45757660918307	2.20672479256645	1.21593368522186	2.17932099316346
RSP_0812	0.508616693904127	-0.0197804994415987	-0.237887749961789	0.901464550976359	1.87085220904643	3.35697497024667	2.42275978243779	0.567282900508234
RSP_0813	0.481682970061188	-1.46471903259162	-0.813724522548331	-0.34281025813029	-1.95558344036346	-1.3856988357859	-1.11540536946368	-0.610467604390412
RSP_0814	-0.8963954333379	-0.252914145590041	-0.447224614783124	-0.575959662040584	-1.67870539528869	0.927158514897283	-2.27004520948082	-0.16571944109708
RSP_0816	-0.417344677729964	-0.518873202177179	-0.515557427097466	-0.508896080783272	1.61080376602176	-0.811575925279516	0.0403426533425521	0.854447496264468
RSP_0817	-0.407020123843795	-0.63920382558094	-0.0893267073489238	-0.187694113892077	-0.319521084288759	-0.36035460483245	-0.425012509239504	-0.072713635199126
RSP_0820	1.87740414673484	0.388792445891077	1.23986170317145	1.30351375219405	1.32895847256024	2.95916223246284	1.95331527459432	1.67816982190315
RSP_0821	-0.353674119557028	-0.286764002824177	-0.337375815455838	-0.578618278059128	1.83649729605877	0.239821087556804	1.13270857599258	1.23288502190163
RSP_0822	1.55126465490258	0.704569043462972	0.477398738789224	0.607134776993481	0.197611971623317	2.02193811122084	0.732137200903324	0.128219746493321
RSP_0826	0.138325843914027	0.29909306148193	0.446370689742915	-0.253707384293744	0.181834636875259	0.84385502248503	-0.0403079571612957	1.33461273800123
RSP_0827	-0.288071849507855	0.0702262518222332	-0.161913917729518	0.0568545180200613	1.50846364687512	1.6466372664559	1.59825520300547	1.01135961702425
RSP_0828	0.27483034750351	-0.351689210674125	0.00610794300952631	-0.273984336182413	-2.35580278208056	-0.616578420833735	-2.80091396229944	-4.86651884769655
RSP_0830	-0.32181322682418	0.250658911239839	-0.0588759799621376	-0.553397047988587	-0.445580447189839	-0.631724292139228	-0.308589224092813	-0.239967169584094
RSP_0832	-0.841563645020476	-0.668313722962443	-0.796779458904055	-0.672683284837358	0.480694322121166	0.344246568727919	0.586440019688487	-0.58605903413464
RSP_0836	0.18597715657754	0.18323367510026	0.148771091864203	-0.321095257040357	1.310263504718	0.376577495482465	1.75765014374915	2.2187256820134
RSP_0837	-0.0105539049293936	-0.407477955424093	-0.233186936633227	0.0578815449758743	0.645970456042607	0.0255734507717702	1.15848877705024	0.307853189729203
RSP_0838	-0.960592508063057	-0.391717301931184	-0.278545762339413	-0.737746869435518	-0.980700845625764	-1.23075742093727	-0.648797338378368	0.0057250931928271
RSP_0839	-0.0998886509131478	-0.494380895224617	-0.165489621730529	-0.26159998220144	1.88313812112831	-0.227277127471169	0.79404565133905	0.529167095801264
RSP_0841	0.0140421696442386	-0.460290641906451	-0.189376877750835	-0.295570356721044	0.803174642787615	0.0467286058681809	0.609289604760313	0.61029494099915
RSP_0842	-0.321357407851666	0.0448943421678569	-0.151802765924593	-0.00227494258021492	-0.351902534774116	0.124718359249827	-0.192336907897964	-0.359429189570329
RSP_0843	-0.13949538644189	0.266737292257464	-0.286324000431916	0.0741743955954473	2.1416006670075	0.829095534226843	-0.119658544344029	0.882248817976569
RSP_0844	-0.224453674995035	0.239152593440463	-0.1298277599355	-0.0402051688330989	2.08240980442719	1.28832542564608	0.112253534821687	0.600482619159482
RSP_0845	0.345699005815622	0.228729018863721	0.192049749679195	-0.245334275637127	-1.49743676940398	-1.23373968843741	-1.94365566226286	-2.02350455743476
RSP_0847	1.86453691165801	0.373001411384984	0.625243842222566	1.0926676294723	1.01744289114751	-0.606207593012466	0.602713244448688	0.792005412419657
RSP_0850	0.397558469617513	0.124984260270795	0.538742961447998	0.93279154554381	-3.19866764549303	-0.924156544827633	-2.54330115864374	-1.57206664765033
RSP_0851	-0.356914141872142	-0.408113479267062	-0.113973383507217	-0.54942290888425	-1.85769153433496	-1.04521101757184	-2.49919258401841	-1.19686892987788
RSP_0853	-0.655966795867576	0.238855100217618	-0.171041090411176	-0.659263479494505	-0.225870813658412	-0.50598133018048	-1.88529991040714	0.432887841493552
RSP_0854	-0.329185615776872	-0.145572057058429	0.0108183750399487	-0.806662791133782	-1.54564210140307	-0.422661754139265	-1.35014074940939	0.143228059171224
RSP_0855	0.951267933741121	0.212928844434661	0.647369406538606	0.791834992778151	-0.368739150667867	-1.09726105099935	0.454694323886545	0.598725623098375
RSP_0858	-0.884644669359298	-1.33364628677191	-1.34220709475167	-1.19878769153245	0.602451974063396	-0.0189820009591569	0.510828381196254	1.1147208150098
RSP_0860	-1.5969312902967	0.0200462046733799	-0.224149153110865	-2.4964159315847	-1.40077222979941	-5.63376527283977	-1.73648892437252	-1.52277914956361
RSP_0861	-0.953458152383886	0.819946189678093	-0.0155103422446214	-1.85929431900737	-0.839701006676192	-4.89780369660974	-0.835140642243754	-2.20551804048677
RSP_0864	1.08053298653603	0.438098299838227	0.426663982216195	1.47264590812586	-1.45878265278851	-0.304214895795895	-2.11269851155041	-1.93222230817969
RSP_0865	0.488093748972967	-0.336498965757915	0.330972121667783	-0.0970259860604892	1.8282647275597	1.16400240127995	1.34475967318918	1.79181236303516
RSP_0866	-0.637638436456335	-0.447497541300847	-0.334596041828477	-0.452437396460883	1.59078843379053	0.519297500407059	1.32315568743769	2.24745148882965
RSP_0868	0.0797526111848251	-0.128651164237473	-0.33310061790041	-0.0193224276277114	-0.39325411724835	0.704507833140694	0.0611739338016856	0.104871286860994
RSP_0870	1.52162708780678	0.962163503332169	0.821401320770842	0.663550927407501	-0.686429294810684	-1.52068717388457	-1.42960565667289	-1.07969624180174
RSP_0873	-0.231364934984834	-0.436982947973156	-0.0859193226744951	0.147210269392834	-1.4473913534533	-0.298623186207049	-1.98846231146957	-4.26808500190116
RSP_0874	-0.487859108454328	0.0216503152857873	-0.0160966876730528	0.199960939381111	-2.6951867748268	0.726147742388847	-2.39923076644984	-3.87690607558771
RSP_0876	0.499244143927699	-0.00888061878420103	-0.130800046195563	0.197238744342646	0.352970475618994	-0.710642227268459	0.170314099216014	1.02468444290587
RSP_0877	-1.07113603873008	-1.24348798316241	-0.306643545329618	-1.31028915056844	0.288298202113702	-1.59436915656444	-0.772481639218221	0.180492512460187
RSP_0878	0.648346960451746	-0.254034042799341	0.00213699960214766	-0.151344212347814	-0.252516779705001	-0.251028222055131	-0.0616695630900024	-0.00107398038237639
RSP_0879	-0.970919807403417	-1.8975087553615	-0.815328220761974	-0.841800033438804	1.82121025852705	0.267046751913749	1.52624103759861	0.430720288269686
RSP_0881	0.348727696264496	0.481032306742842	0.177123146906727	-0.221622130135082	2.07527380055541	0.00695276085532739	1.36568366246811	0.727302060260247
RSP_0883	-0.0416067256118252	-0.852124299397832	-0.66945941823478	-0.236777072623374	1.9033663583454	1.10621397971771	2.10881797142953	1.05427722040108
RSP_0890	-0.407819764892617	0.341336028517703	-0.141139084947432	-0.554836212922991	-0.799713474152342	1.28103250058761	-0.307552507369266	-0.422389318770864
RSP_0892	0.499734060326505	0.190722891947817	0.0713938718220812	-0.0536297372521058	-0.264885628058066	-1.47041732535245	-0.681466024938044	-1.14509923193517
RSP_0893	-0.342697159437676	-0.306193732016837	0.173584111676346	-0.0334407397543822	0.564469433206704	-0.36135689013375	-0.677330202088019	-0.381766943069893
RSP_0894	-0.304071075687296	-1.00735523906899	-0.340452705452601	-0.479598787763581	1.45666735907026	-0.623755421293078	0.44730107483314	0.69929776155043
RSP_0895	-0.848845187854371	-0.878439523056676	-0.517586372729344	-0.730955625545138	0.0223937609779831	-0.701820234490202	-0.275486767005616	0.755536086480574
RSP_0896	-0.0654483986120229	-0.693807037353172	-0.882939782618816	-0.116200242002117	0.441008036638236	-0.588295906525799	-0.0442489399406074	-0.228773676542481
RSP_0897	0.736407683166193	0.188737767351252	0.240174128834289	-0.503700142268969	-0.356955039720999	-0.076798941922839	-0.167205500592713	0.229876077361939
RSP_0899	-0.541276205641138	-0.758178132535301	-0.198770886221004	-0.368005043352644	-0.0983248521087233	-2.89736286319457	-0.120644035388619	-0.335247859521026
RSP_0900	-0.663922818743218	0.149864659877466	-0.240390229087633	-1.06960964862126	-0.352140528594687	-1.6041156272252	-1.197230951217	-0.34001207946006
RSP_0901	-0.3610017586316	-0.296253564056022	-0.0675052174591921	-0.673050505956719	-1.79769874860853	-4.05982925793803	-2.07823368496552	-1.83557992822627
RSP_0902	-1.39632322596281	-1.30061466427524	-0.580933572948964	-1.37628421733957	-1.8522516590282	-4.03454684100311	-2.45260884957564	-3.34364194694854
RSP_0903	-0.123651898385354	0.0979478198380286	-0.0775983668030964	-0.108721068260277	-1.83793730822662	-0.236193833333252	-1.99255779322068	-3.49175190793323
RSP_0914	0.229360777056431	-0.0633113419330459	0.352437710517175	-0.138330737311887	-0.691747608008984	-2.07288584326863	-1.35797153898519	-0.77148303200461
RSP_0915	0.844388760057337	0.263155797620802	0.689275574285762	0.00300345769805649	-0.20437577998103	0.920344468083298	-0.179117603989598	-0.171650582907525
RSP_0917	-0.378989985549046	-0.197181041125594	-0.153111202871898	-0.716486290742752	0.793557086441113	-1.98594801083366	-1.16795213214549	-0.497464203435075
RSP_0918	2.14913529206818	-0.607371330434718	1.86412422366294	1.61569005789407	1.15744370050967	-0.345283212221067	4.05123611010063	0.259368259124501
RSP_0919	0.599693878272812	3.72767955882068	-0.0676152468453649	0.531213151571034	0.437920562589689	-0.757262090799798	-0.740034471104204	0.290560432636643
RSP_0922	-0.984998861949942	-1.03199218386882	-0.299787927780837	-0.917019860562056	2.26803949939246	0.910002755983841	0.339006479347377	1.05545166118538
RSP_0926	-1.45249369898921	-0.745357859519423	-0.813117702723633	-1.163260781677	-0.956174407981346	-0.751557939717464	-1.35609524319872	-0.517984125736595
RSP_0928	-0.241031366846546	0.0689486629033513	-0.497795122654338	-0.418656665500158	-0.591190640250947	-2.47768433512969	-1.3474487280271	-1.26056271642226
RSP_0933	-0.57111722070055	-0.335350401814705	-0.181379518421505	-0.0598654036432417	-2.30786130532683	0.994050470087992	-1.95889488499767	-1.48109419120179
RSP_0935	-0.740207045439093	-0.666417712208059	-0.369397649547834	-0.618252529382667	-0.540807931316956	-1.02348613427479	0.850986903011709	0.933641456776052
RSP_0937	0.311478712330523	0.375556264977265	-0.411421528454686	0.636963947076569	1.04618583260251	1.91037937305573	0.927116779444423	0.529615374186463
RSP_0938	1.97774203252931	0.687339951199368	0.331200141156586	0.979485801154343	2.08517716638265	2.724332406584	0.85565997830889	-0.394135233418966
RSP_0939	0.00681201311975116	-0.82306258770193	-0.452590687427562	-0.392714493039437	-0.0298375478407348	-0.485554241812081	0.371333854455752	0.0938955089832244
RSP_0940	0.411390387167452	0.273503113936543	0.332346397413107	0.417463304307113	-2.0757414955212	-0.842525961152919	-1.75630514363738	-0.110378582322069
RSP_0941	-0.363879426505728	0.206208555123313	0.787647371971232	0.393694023612971	-1.03167567472057	-0.238985768426595	-0.673356637863128	-0.433914675324622
RSP_0942	-0.0753568820228255	-0.753862869513598	0.0178333981539883	0.0187606230423538	0.0612562701281382	-0.0214234363773029	-0.289818264895537	-0.190722634585361
RSP_0945	-0.632622020523394	0.344905587883428	-0.513029589842388	0.00910136995268809	1.21598402480516	0.00326266330416668	0.746490235320735	0.821714313058094
RSP_0946	0.81433293514584	0.63223280533849	0.789097588676271	1.16136347152504	1.53776399196938	0.283713235322171	1.21009001984042	0.0414437052076555
RSP_0947	2.17308558428639	1.91692363876473	1.39341572507449	1.99201837893369	4.81198403317911	3.78699233340598	4.43385463916929	1.20755262394793
RSP_0950	1.53758468747921	1.13797837430485	0.597036598832877	0.121311045734876	-0.0958554811216785	-0.22495743342733	0.440587539737912	0.302081158174201
RSP_0952	0.010794608210904	0.998511801500993	0.432200007212576	-0.216630955653654	-1.51101306620012	-0.694855411316069	-1.61172700460447	-2.16259998529564
RSP_0953	-0.090428693564706	0.0344103846790063	0.014113630179561	-0.245250309062905	-0.418875415950586	-0.309152042105437	-1.19474053169763	0.403048531671351
RSP_0954	0.24506499431774	-0.195648256741555	0.36245520045301	-0.206449329552258	-0.472032487097627	-0.0815114566458534	-1.55753567866788	-0.395670909598337
RSP_0955	0.546247967382389	0.0633526257621242	0.781327906794392	0.0640305378203781	0.323958278936468	-0.386495897772835	-0.0359620541752633	-0.782937018063976
RSP_0956	-0.603749131085898	-1.51104833191142	-0.94886849095774	-0.468822584616226	0.330740174047083	0.28494401568475	1.15272330062743	0.312911587484026
RSP_0958	0.40244421952259	-0.831043714188607	-0.282019234599236	-0.473187764939712	-1.78192519776337	-0.00401166837837618	-1.3929797863747	-1.01097981916713
RSP_0959	-0.150546640308111	-0.635623153883568	0.111853910669238	-0.52005240695648	-1.00498012609434	-0.113166111195816	-0.435223837684204	0.913863865059801
RSP_0960	1.44652870949181	0.818268559459994	1.60382578107281	2.24267565366313	4.04620906646348	2.78912022312593	3.63703181915606	1.24654450865375
RSP_0962	-0.576119921384557	0.228485187014986	-1.35252588994191	-0.321156048477571	-0.728512708415626	-0.95453076400971	0.167896409402713	-0.950617538229259
RSP_0963	-0.709054347366628	-0.202158602817972	-0.738592037769535	-0.240345683121438	0.993673482667593	-1.52912349399961	1.12632922243549	0.725385756029786
RSP_0969	-0.128509178852372	-0.339514161582903	0.429664840533368	-0.260318495801737	-0.932016812568532	-0.414232236677278	-0.670377646038727	-1.04088950361758
RSP_0970	1.068394965658	0.950404169521886	1.31045664859933	1.31686201193384	2.6779916753777	2.59947277159832	2.21852186671639	0.334168544734299
RSP_0971	0.879771414595612	0.303615094292211	0.852141299211147	0.0829407862746626	1.05272862149167	1.66561299841701	1.39113101977719	1.56234310879967
RSP_0972	0.442362721295982	0.272653212116671	0.0698291059141465	0.202870555351327	3.05324530253274	-2.17461480293045	0.857358088669378	1.26342357644786
RSP_0973	-0.0525655756608461	0.686427899571671	-0.214183464367414	0.0873344411915094	0.562840104054661	0.544077313422251	0.648973041541392	0.829984266087532
RSP_0974	-0.849735123451804	-0.516979135122762	-1.22807575262635	-0.714976614060949	1.6479871700443	1.46471041539228	2.56580398390941	1.64502739277765
RSP_0975	-0.770794818838852	-0.446522367791786	-0.885118386781342	-0.857311454300958	-1.29880107732551	0.591141169294531	-0.681373408064605	0.248348532813818
RSP_0977	-0.500020784872966	-0.508299451563791	-1.28809234275725	-0.506522369239229	-0.565864527659658	-1.12214323659925	-0.0279099607334148	0.986092567434297
RSP_0978	-1.49020692336712	-0.912297802664456	-1.36106114685532	-0.620662162698399	0.455545883493669	-0.0484637439936599	-0.168703916515023	-0.893953774222568
RSP_0981	0.919831238191934	0.0499361987382483	0.435211427563716	0.419350139282569	-0.336450640310669	-1.23285571774591	0.292323882367696	0.224305699281551
RSP_0982	0.497026354057921	0.583667483006208	0.435776809204213	0.10512521651361	-0.249299649254967	0.280679167341863	-0.236822220109594	-1.74937837992525
RSP_0983	-1.19842616491259	-0.821035369864007	-1.28503882130153	-0.725087030773518	1.24546154193948	1.5960698050517	1.32601116453039	0.338368527649237
RSP_0985	0.352573572780587	0.156620365400283	0.621138850718098	-0.260317937457946	-2.1324615020771	-0.236052516731221	-2.53309410544278	-2.18112250409524
RSP_0986	0.294586096877831	-0.245913472524073	-0.193869822045751	-0.138305128521023	-0.628775946525029	-3.54301457595696	-1.73397061652708	-0.591900272495149
RSP_0987	-1.58239217140796	-2.09852586841882	-0.752311988720719	-1.30080362101285	1.28515080308224	-0.186803659885702	0.470585877717798	-0.818708234203351
RSP_0988	0.591950151436688	1.09439562996583	-0.178307924672881	0.313768524669237	-1.29534457999861	-1.61409228598375	-0.820255375176158	-0.06044954599927
RSP_0989	-0.518553256230173	-0.494043630500578	-0.149086035237012	-0.32906192240042	-1.64680829179906	-5.59807348443321	-2.11592803349598	-2.29575268880332
RSP_0990	-0.644515767402466	-0.739291674917164	-0.704250852925178	0.208035949121916	-3.3538901282722	-4.39244967917522	-1.77739033593209	-3.00589724083767
RSP_0991	-0.66020342512386	-0.420415708816521	-0.341254873924951	-0.260681141144019	-0.953522848257414	-2.85088920213358	-1.58970772856826	-1.74000839197684
RSP_0999	1.61153810310915	0.762505307388059	0.464387504827332	0.501082424587686	-1.60661064953877	-2.48158566810772	-2.20249801954253	-1.45964864010241
RSP_1000	0.700061537640471	0.346226269730591	0.509248528952699	1.10058800915793	1.28263446927401	1.21220843871973	1.48688005734116	1.08529004242061
RSP_1001	0.261799411871672	0.246996547160567	-0.103066996137498	-0.0798560610589388	0.802270093646295	-0.27094599643783	0.228278458455922	-0.0694092677637486
RSP_1004	0.314565407485335	-0.0831013218206871	-0.166430315073604	0.403685683262376	1.59835377551246	3.15247533999924	1.14660212810599	1.66804181557572
RSP_1006	-0.196864152822469	-0.511666425579533	0.476242245826172	-0.660944058822856	-0.383389045072557	-0.609283375815894	-0.781135506139183	0.851085294556815
RSP_1007	0.181080104520294	-0.172148663298123	0.128130211140825	0.141429572135701	0.546875850586563	1.70631307220208	1.54524922300532	1.21758406732134
RSP_1008	0.620708410707658	-0.41822438374729	0.33365778429819	0.709809290961086	-0.31588416366582	0.263081457553092	-0.101740132051988	0.310239662267673
RSP_1009	0.472969944755777	-0.0182012076703415	0.628364852977911	0.0644382203444356	1.23910869737415	1.10276119034557	0.427386754194772	1.31777677580944
RSP_1010	-0.28062301278972	-0.420016280442507	0.345834978639004	-0.340572485203228	-0.149027099632522	-0.565661188694829	-0.420589920661852	-0.562086139982631
RSP_1011	-0.238148700607451	-0.686055413419667	-0.123789052748997	-0.382290343653236	0.892413343021529	0.431904254528396	-0.305731806530928	-0.448483741784362
RSP_1013	-1.04162943967497	-0.155986824281243	0.594391541306673	-1.01800725194413	-0.685743101129884	-1.04272922744246	-0.871741711401097	-0.321600997997219
RSP_1014	0.907752182048806	0.768798649218905	0.82333226315182	0.484162281929699	-0.138215900321073	0.0345226166003291	-0.142396719986203	0.313644968090315
RSP_1015	0.222138764162303	0.939991672599115	0.697324933476022	-0.467597539668555	0.292465948180783	0.61734673942192	0.521499049154608	0.253616827049742
RSP_1016	2.44131123748288	2.08913487916679	1.52911660885419	0.895109425622984	2.41929204135607	0.506056613870116	0.642921693600717	0.218240505391725
RSP_1017	-2.17911670456557	-0.931392268632451	0.2797624469175	-1.05179218099768	-0.891013326026173	-3.00953584094206	-1.2124448969513	0.163311343527284
RSP_1018	-2.37455071478937	-0.72611878452606	-0.0982004623124005	-0.954670814659074	-1.87417725888044	-2.29799473906586	-2.2662978672745	-1.65046141389345
RSP_1019	-1.09418831540402	0.294580414298389	0.212330664982954	-0.688095269332859	-0.209876968127751	-1.67011284880376	-1.16172081131176	0.0144765840540779
RSP_1021	0.455483600392635	-0.7099033487454	0.202465188644647	0.582560389743056	1.56909729810235	-0.726622831488545	1.88518327469398	0.816203846312874
RSP_1022	0.602094585026399	0.549371136211933	-0.0246550789891336	-0.210527228515291	-0.274383836225423	-0.665252365171208	-1.36214405277905	-0.00558845484573868
RSP_1023	0.184537723251822	0.495007245842203	0.318333480040516	-0.278723461810354	-1.84295422191648	-2.18119915231029	-2.85099239901723	-0.578748199155887
RSP_1024	1.24300273921913	0.806704108007019	0.609952153114565	0.493352703321769	1.48091506327879	-0.95891058616363	0.945570435534389	0.697528651704418
RSP_1025	1.35671748298304	0.142571419916556	0.679519249064326	0.68349161470363	-0.483497271457234	-1.4909017957638	-0.765884921828286	-0.686971028582108
RSP_1026	-0.0583964618102596	-0.0142169458054249	0.139557481737443	0.0616237105599044	-0.695840851220039	-1.49001629388118	-1.23465465825872	-0.217664201085221
RSP_1027	0.518898966669133	-0.372537091836829	-0.0902347790923043	-0.315614227145278	1.12313723898329	0.190389264676192	0.822638553932889	0.354052119456112
RSP_1028	-0.980057277838344	-0.751480849323882	-0.745249670656697	-0.92286715178236	-0.948353838401345	-0.968698532631001	-0.59607346934905	-0.373071194944517
RSP_1029	1.19391735445694	0.276945944989196	0.483809299271859	-0.178127865091361	0.716277604000674	0.896151205927376	1.53200402697735	0.299968638264368
RSP_1030	-0.255257610128729	-0.276050844969706	-0.12827780359592	0.112608991971986	1.4341541415809	0.51526580677223	0.513653344120219	0.253513262387955
RSP_1031	0.447580310666845	-0.605559868230685	0.109425139488824	-0.0103450255397716	1.24826806762394	1.4010028145244	1.08894371087154	1.25316875528354
RSP_1032	0.270217499904384	-1.27736337320868	-0.310894521742424	-0.736230908544259	-2.10794550947259	-1.39399133267245	-2.93495866277484	-4.25390071568597
RSP_1033	0.431376622551556	0.475740541291403	0.286501122838925	0.142624637050463	-0.587935318155292	1.20094498329135	0.239080770588639	-1.20890002009197
RSP_1040	0.337164530572938	0.169476969685429	-0.617455131072072	-0.228649245497052	1.89778725640502	0.254328320175831	2.63833646091284	1.87490877627421
RSP_1041	-0.716349406803764	0.457909690103754	-0.0984911311336029	-0.356403927917214	-0.57899790404958	-1.42919648237986	-0.54725832300245	-0.723563940646919
RSP_1042	-0.00904214292948601	-0.137109159226351	-0.15085256645072	-0.357609480498256	0.566221160542928	0.123221457263516	0.787990927242491	0.896579271706452
RSP_1046	-0.602625980345483	0.522198403832223	0.318687839060261	-0.420251491815945	0.130691366196881	-0.593525689343856	-0.525936285686434	-1.74408607202357
RSP_1050	-0.649488599100261	-0.583351010469059	-0.188454079612526	0.192427236313836	2.18064561099482	0.661340066266536	1.61782356979704	0.730041556278901
RSP_1051	-0.117636671525139	0.31661369539935	0.587820971615144	0.0988296054901875	1.42204667661976	0.245923728971379	0.784601078674457	1.1713838866362
RSP_1052	-0.958934945506431	-0.22525847634864	-0.196591360533122	0.0854695919430186	-0.686271060123032	-0.365377587078541	-1.82445149784756	-1.0359931795836
RSP_1055	-0.32098193999902	0.550543380931147	0.00600915126431045	0.48576318335625	0.751108852588085	-0.482651285778794	1.41890415762297	0.736341366299734
RSP_1056	0.597477329152473	0.712060597819061	0.248392414760564	0.362223444409197	0.209887286141515	1.80049763894801	-0.369659400550129	0.785479745728924
RSP_1058	0.239167228530651	0.181230193146907	-0.0918053187879293	-0.208662128404177	-0.329615701461785	-1.14743117249015	-0.930373619055508	-0.703900973736065
RSP_1061	-1.96293733329625	-0.903322761823766	-1.63232380339757	-1.13518058816176	1.62391056739835	0.810635471153919	-0.110366167152295	-0.409937893849201
RSP_1062	-0.377843111931196	-0.492343658623352	-0.699905751405031	-0.756040317579476	-1.69020968598437	-0.354575928812551	-0.885933439815358	-0.783095888573021
RSP_1063	-0.939327531520881	0.0331163568763954	0.580220721596952	-0.562832708578129	-1.09432278805547	-0.982781537169987	-0.281392248376703	-0.602638464037361
RSP_1064	-0.557364244636967	-0.448099147213498	-0.679252673599533	-0.277921797217838	0.986668016332631	2.78955025041577	1.09704579377191	0.244042712724391
RSP_1065	-0.00750889984493672	0.248656212408934	-0.352695323844406	0.034813242980332	0.499120278899971	1.4113181194979	1.11169522166387	0.746706262245158
RSP_1066	-1.13241316347611	-0.554639410903703	-0.591886217237702	-0.0578977337860884	-0.918883950353736	-0.600147339453256	-1.4210250021737	0.164611409570748
RSP_1069	0.0444665405356546	-0.313007835574489	-0.00888211280535283	-0.299433801278566	-0.529392967161106	0.251669301616957	-0.410615622574676	1.07965175755269
RSP_1070	0.563583759367353	-0.367201892398196	0.149669213394915	0.12432274858579	-3.53099557533696	-1.44385645542517	-1.31604842513336	-2.18633739518233
RSP_1075	-0.548125491067344	-0.649360682266635	-0.0283371547669059	-0.887411494020089	0.0757170676113035	0.106746329137722	-0.986214155771864	-0.539034164339763
RSP_1077	-0.447896491242255	-0.243785232604422	-0.561030597510501	-0.360674386254674	0.225775310863283	-3.20444264108431	-0.019380560479015	0.200799039367019
RSP_1083	0.624526906765279	-0.233553838115474	0.4154524259088	-0.0265762411616763	-0.580990654695686	1.43594725217197	-0.309179922835781	0.502631776659062
RSP_1084	-0.321157658732618	-0.214410473594504	-0.416630969369467	-0.392290267426822	-1.63423969714703	-3.44372530845599	-1.23803387448229	-1.17790368349337
RSP_1085	-0.0111422925556288	-0.090603638060875	-0.509333672953794	0.155049009090303	-1.3568047097677	-0.706079681302706	-0.771966464391153	-1.07159752219012
RSP_1087	1.23043903926564	1.02034605541334	1.0820647928113	0.869424755819798	0.887415308056155	2.34529819211604	1.09861363029509	1.71906431869927
RSP_1088	0.46516957869636	0.191783580413026	0.254196026117362	1.11781727764337	-0.058361692648858	2.01715036220588	-0.290770413628879	0.629010280337748
RSP_1089	0.0967605748067645	-0.27292214146405	0.216828862854158	0.598489269830374	-0.644236327264165	0.279425097077371	-1.49147647766756	0.838325320888574
RSP_1090	0.228884712708689	0.360697465849438	0.389819046695395	0.659387316891866	0.805112335662382	0.203787243066051	-0.276668998439672	2.48582169402082
RSP_1091	-0.132014387426454	-0.956676524480659	0.40278591179991	0.811348773951323	-0.110658867306548	0.490885212369264	-0.142891059717351	2.45354427501344
RSP_1094	0.594348644578907	0.0839591952166037	0.277036990194543	-0.1442465961779	-0.934288012314229	-1.66305214320092	-1.95115479726827	-0.911639970741602
RSP_1096	0.661979362277899	0.867861748875454	0.247265618568863	-0.163634091492957	-0.398331287772706	-0.0709164762214578	-1.37349080651346	0.393911125432853
RSP_1097	-0.328638319364217	-0.666669499893155	-0.423576557042749	-0.102212536673981	-0.127285809448579	0.629730553245854	0.0285840506655876	0.544063010497584
RSP_1098	0.271666881097491	-0.296876870450619	-0.0146861960706671	-0.0955096787827563	-0.332465723690231	0.232076447390975	-0.500029865685812	0.220690983075172
RSP_1101	-0.668328831047914	0.122838669296072	-0.438759277632965	-0.55431835386038	0.950571676736435	-0.326663201838601	-1.00574493705863	0.166556280866572
RSP_1104	0.257534511226211	-0.441799144732187	-0.293060815609916	0.133257062480961	-0.443606953366166	0.0500214417666571	-0.848124052653251	-0.964554763572668
RSP_1107	0.0973126209471533	-0.394315964080839	0.20518904584783	-0.303831050749357	0.145805187045751	-1.56411412326103	-0.660368691465896	-0.389816679516986
RSP_1110	-0.367597328516264	-0.60707164632187	-0.104188750639262	0.139590214251583	1.65023918600407	0.172792312504379	0.880934023386914	-1.11700306527591
RSP_1113	0.183863476534342	-0.289548346758851	0.0481128822934132	0.443046408702442	-1.30537696691611	-2.18428909384054	-0.548089283917318	-2.63279121189684
RSP_1114	0.866030287223999	0.0929255017166309	0.635166975788069	-0.0500179993659083	-0.363856997125191	-1.52926414955157	-0.623610832841896	-0.646583777274293
RSP_1115	0.453497400172511	-0.137692266353954	0.296903874452635	0.627551240377184	0.303811423902677	-2.23661160014352	0.222574095802304	-0.50485427898615
RSP_1116	0.305922729790681	-0.292911374749795	0.628391545518835	-0.264664205176931	-1.21041445148701	-5.59409347766846	0.0933600396025834	-1.6515126638986
RSP_1117	1.06556574907206	0.817775435845661	0.295027091989584	-0.0957531962691136	1.99205767606779	-2.06262454543454	0.865120288739397	-0.314673306271609
RSP_1118	0.816381979304468	0.275165833427132	-0.144908365351236	0.0776425353614692	0.143677056409312	-0.288916567187294	0.019446111669459	-0.327380195480573
RSP_1119	0.585191144679387	0.30505796847585	0.617910327796276	0.225328372783747	1.12649246076365	-1.58178801756716	0.462362380096598	0.716933049952749
RSP_1120	-0.169060685020153	0.390222585077092	0.672641416934056	-0.257723201179912	-0.899332515581249	-1.64151344222185	-1.19484360131108	-0.524960086342356
RSP_1121	1.25058196212248	1.15244601896971	0.533368416022747	0.0679637558658496	0.0425706607765305	-1.21518729595639	0.0424282306649977	0.379016354373521
RSP_1122	1.07655839593732	0.769875182421266	0.572455691217524	0.0337567034472586	-1.03971557582416	-4.32469069861115	-2.36956688178459	-1.99850034905124
RSP_1129	0.0939769492447903	0.0788837881210746	0.435413845950048	-0.470059948455457	-2.8786840826104	-0.116893046909754	-2.79533635722669	-1.46197229462304
RSP_1130	-0.5088611903409	-0.14613277397617	-0.0549707470719424	-0.6066713974376	0.399918172462088	-0.457914128301333	0.130982011347169	-0.477005234464404
RSP_1132	-1.70540166716434	-1.11536358595207	-0.947431154589671	-1.26570564263051	0.859575557739516	-1.80711878972204	0.0163418023832367	0.254367367818342
RSP_1133	-0.0147954099720031	-0.309323664077164	0.0340134277264977	-0.295304956371255	0.284661800163812	1.58374210835729	0.975812476363696	1.027019494801
RSP_1137	0.30158370174465	0.476448184454859	0.387734408409871	0.0612031038096393	0.732965730348938	-0.632911634832751	-0.212739279033187	1.07622204862218
RSP_1138	0.684325159067644	0.959556129228614	1.05075740304896	0.232992462099401	0.493948971215637	-0.966236498073594	0.177767808875883	0.924289054408955
RSP_1139	1.57169405565401	1.76397401984125	1.31581972397642	0.904328404072248	-1.07724565102197	-0.593790123943348	-0.940690567496633	-0.620953670045293
RSP_1141	1.51906069640917	1.29831963603447	1.14786818537659	1.72917446038316	0.336573822793631	-0.559511339821484	0.21090922828436	-0.488774496136799
RSP_1142	0.505555117510244	1.62754231875976	0.133648829192572	0.139354370785075	-1.96804212137642	0.597523481014405	-1.16290822198487	-2.4497785467831
RSP_1143	-0.736518820061694	-0.0636005758230441	-0.297128860880888	-0.454936891116978	0.319994434084754	-0.808587370313249	-0.350479084737196	-0.491393281044414
RSP_1145	0.785669313458851	0.0753809971038781	0.0276403154725185	-0.235918234934834	-0.673170849513152	0.596574512761569	0.0878286839450975	-0.670910617097993
RSP_1147	-0.606675473662661	-0.297197148880207	-0.150678346234182	-0.285071659589585	-1.60522663456947	-0.313542798096644	-3.13276744259028	0.442126917386084
RSP_1148	-0.489985251177877	0.324802134114818	-0.22295775510827	-0.322089730284047	-0.316436653746716	-0.1152973434108	-1.31444422736174	0.918044398846854
RSP_1151	-0.751608125935115	-0.777641477247049	-0.459430863735611	-0.633589343013185	-0.0172771799226854	0.0406135796029601	0.194012837300242	0.224038692308375
RSP_1154	-0.181426633057946	0.702912490844651	-0.385023326054402	-0.0532126870888898	-0.611477766570779	-0.27799616903529	-0.423841318531342	0.302231447206123
RSP_1155	-0.0467414279488557	0.00737641647094738	0.308474283873783	0.0233893997685188	-1.76357180208932	-0.199095540672835	-1.38836791475834	-0.636848715657934
RSP_1156	-0.312842131749769	-0.108286617984697	0.184400810655823	0.236000754420706	-1.14943024336244	-0.213687922774106	-1.07878920324743	-0.64412558883705
RSP_1161	-0.406027790776309	-0.588495267886642	-0.571629054227036	-0.10742262467571	-1.04577613889808	-0.561006751822998	-0.785353189993077	-0.997898082201544
RSP_1162	0.964346939800472	-0.664936689276504	0.0194749336390343	0.297082521986132	-0.401069052928899	2.23702302963995	0.701236764286029	0.787493869419674
RSP_1164	-0.555625197585597	0.0726854054341418	-0.246773944956465	-0.566642404821306	3.02856313822854	2.11204778040616	1.95939750864687	1.39662103282908
RSP_1170	-0.206694877253491	-0.594774651679343	-0.121001281122731	-0.131983674495161	1.20156078178957	-0.014518610831246	0.506718049675818	0.969009413021739
RSP_1178	-0.624732970753986	0.110235439884619	-0.823812109597655	-1.20086642633747	1.28197682992037	-0.300657931849979	0.0747597826958951	1.20330455283472
RSP_1182	0.589803429894692	-0.170829711961621	0.727616665993076	-0.285663294115092	-0.343869992916571	0.504134710821201	-0.506557375757158	0.355806903100317
RSP_1183	-0.150877852009555	-0.473290423366445	0.146550276143999	-0.658694507986127	0.0676063078765693	0.849245715969808	-1.50260890124412	-0.0404983933975244
RSP_1184	0.668936501229518	-0.906150564069326	0.142047707191124	-0.681653698193678	0.299323961349961	-0.126638630017774	-0.077800653047949	1.51337160864825
RSP_1185	0.179995945258866	-0.260503929593745	-0.0509347678574484	0.349218335129011	1.33407103539596	2.36596556886026	1.31221578252612	-0.100737028212678
RSP_1186	0.520654868714999	0.147698974432408	0.442344474361934	0.783654552801082	1.02921483756654	1.33611637367018	0.834268116044485	1.3195184541593
RSP_1187	-0.231926733020689	-0.306455884124296	-0.0659581824759922	-0.416281958109428	-0.0351348532893852	-1.34145978826912	-0.0258101887720856	-0.278634872988242
RSP_1190	-0.363206752790508	-0.329888655609457	0.0534137767091243	-1.00075012667108	1.25987419576754	-0.404793574336626	-0.819249411787146	0.416241847454992
RSP_1191	-0.187545087530687	-0.0689540566391428	0.308730706362312	-0.71104973899376	0.677298565206943	-1.47616978103694	-1.14392005854653	0.421790658437947
RSP_1192	0.397002264044885	-0.29485084447678	0.245153599956446	-0.0174896830380545	0.675274608949585	-2.00221228980152	-0.34996589740924	-0.0838734463418229
RSP_1196	-0.400168422034966	-0.20643160100252	-0.7601641154509	-0.791754706520723	0.821023916432162	-0.915270667998564	0.418869943679886	0.129365727743796
RSP_1199	1.2911879536694	1.06524223886833	0.544482800286165	0.766808570717116	0.2406311621753	0.961494814531766	0.453621216620959	0.347391395648609
RSP_1200	0.33737778587146	-0.0930990141900834	0.0912112666378786	-0.0542040200037885	-0.369572932029151	0.681922482394408	-0.304304633476437	-0.354940577745752
RSP_1201	0.698553808961046	0.702407663418541	0.183874071505058	0.283424963043874	1.60786907735719	1.88838366059084	2.07841804754053	1.24214476935779
RSP_1203	0.605865786243366	0.144188260302812	0.163468161507412	0.209242155502225	-0.425258778674327	1.51628061532021	-0.602593417392072	-0.741771368323106
RSP_1204	0.743477043755285	0.314673282137056	0.192179853460305	0.341705561079222	-0.0576977250248745	0.721887628231721	0.00199401000335777	-1.15813342703728
RSP_1205	0.0995598736370289	-0.276148871027682	-0.0592089799470764	-0.533433009718693	-0.266144810979594	-1.28426840810521	-0.339326830432064	0.0360301385042965
RSP_1206	-0.662104779929514	-0.648011391273003	-0.613134493364202	-1.09241452030232	1.31107931022116	-1.10404585936045	0.652995856140056	-0.221612036615714
RSP_1208	-0.16816431260285	0.228934097156566	0.180499680379779	0.0773508536361964	0.66408433834665	-0.121688841769821	1.0130323411736	0.913342094297626
RSP_1210	-0.42444400327983	-0.678963201947152	-0.0783078791332223	-0.124479493813676	0.200418887897931	-1.26130893952424	0.00500651421482909	0.440205574003797
RSP_1211	0.505095424798144	-0.56513641605401	0.290071921882192	-0.105356828860609	-1.47961278775309	-0.635500894778301	-0.867159979987768	-0.353073848691892
RSP_1213	-0.190301760962769	-0.207338152642999	-0.352369768777009	-0.545924766044709	2.09107328480973	1.02145730039735	-0.100345734423591	0.806411860577471
RSP_1214	-0.182457914693217	0.149165234220559	0.395982224543452	-0.968015111931774	-1.77666945397608	-2.5079455842571	-1.84069605424809	-2.33166138135519
RSP_1217	0.464793414598323	0.443362331701248	0.0943606443887996	0.649965978703822	0.963684094774726	1.92889624155967	0.740629235433636	0.433848191811245
RSP_1226	0.235961086718847	-1.71117338699573	0.401650884324391	0.286970933875947	-2.29649387664559	-1.30813954650906	-1.98597168854811	-0.735109160003803
RSP_1232	0.275233191225281	-0.619307473855618	0.0871539441383642	0.690204996759963	0.133304110487778	2.32341505180422	0.610074678995392	-0.801890449994856
RSP_1239	0.950235699249189	-0.470450867914167	-0.392943181064911	-0.373451276208126	0.0174339356596107	-0.418500741891259	0.132833326353574	0.0591173944644138
RSP_1240	-0.0633510376625799	-0.519286083718583	-0.364748644169864	-0.598661566853688	-0.810707660910079	-1.46891158051069	-1.64852736936377	0.211109665272068
RSP_1241	0.134505540091099	-1.01846332050209	-0.774496592460691	-0.603846170406151	-2.58417567687855	-0.517917333477657	-2.90352879589048	-1.82915854751896
RSP_1242	0.391450607496057	-0.55980414208762	0.427755484857181	-0.328615107282702	-0.842266693117789	-2.45715321248561	-1.39005864186002	-0.467904096848743
RSP_1243	1.43335520843057	0.586960220499203	1.17380839855482	0.179461201470573	-0.307468351263235	0.21905397016867	-0.833083348946816	0.325360158206351
RSP_1244	0.196283153743633	1.05406653375936	-0.42121742785977	0.247901392794568	-3.48133816002716	-0.413928220641225	-3.39739603213563	-1.82519378402823
RSP_1245	-0.489425994095471	-0.1649175577913	-0.00773703079673823	-0.607381955500349	1.8177438295336	-1.49348751616744	0.113801923708649	-1.99485277244703
RSP_1247	-0.157834931777737	-0.136014048268766	0.0286446108518511	-0.591454552554742	-1.17248113644848	-1.58146625967007	-1.41021060785897	-0.757198203251983
RSP_1249	0.0410941095024099	0.76091068019624	0.0348609987382663	-0.332454479350175	-3.82674829845013	-0.444715925455255	-3.13943795721399	-2.57999495092456
RSP_1250	2.25605970217917	-2.39982006655171	0.760800295408198	0.362761977307643	1.01904117888096	-0.265797882234887	0.147765235296951	0.898287380513439
RSP_1252	0.683383931200921	-0.574655468394162	0.838583529592326	0.219607524770439	0.44827905774053	0.463290042453135	-0.435784440861397	0.721794861236816
RSP_1253	-0.889838360389778	0.110687845952352	0.784054091277854	-0.499059257956981	-3.23538121772695	-0.365358268694074	-2.0299512143291	-2.71241888879984
RSP_1254	0.0945631302923193	0.0284159460372649	-0.656338396700529	-1.24777143207142	-0.770515214811139	3.1126602192502	0.379755226430957	0.867688721769565
RSP_1255	0.178340947175307	0.180150524397464	-0.470163905233699	0.0181461119955225	0.0489517145294673	3.91646559262247	1.49670531927545	2.4735249485846
RSP_1256	0.877146096124393	-0.1521480844373	0.450049238590461	0.466507705291953	-0.314821956260186	3.07439472432349	0.155364415714912	1.12395003206901
RSP_1258	0.57175475231962	-0.195259601899154	0.58062045530232	0.577479787994283	-0.293844798117558	-1.41485410444508	-0.404491509685096	0.00217242306319124
RSP_1259	0.81538465403525	0.859296017269169	0.258799562112933	-0.14368232102056	-0.543988902603296	0.544050578647099	-1.40116153067788	-0.44944839959962
RSP_1260	0.763936877970401	0.113750509034139	0.383186150282986	-0.0927275502217861	0.607005774976681	-0.157404110722064	-0.000265635061957695	0.68071250256139
RSP_1262	0.740446764505893	-0.932390144021384	0.213018346610534	0.326978801651684	1.06415564139055	0.839517185006235	0.567196351540945	1.09688043479579
RSP_1263	1.09159308016763	-1.4897125911117	-0.509352961361533	-0.591056514239995	0.983829702972348	-3.08953345551891	0.533416886392885	0.0309207674985901
RSP_1264	-1.15566967482401	0.393267629104726	0.308094569511006	-0.0792102765595495	-3.78943842878452	-3.61613259055504	-1.36679369540986	-1.29370542499994
RSP_1270	2.18746427543444	1.55846617039147	1.49691119402099	1.67230706668541	3.92796660346299	5.29866632352063	2.9612622756272	0.676805674751415
RSP_1271	0.66526632480186	0.648354823685296	0.355019581464715	0.806873285609563	1.82623848622387	1.15338130637351	1.19353478648332	-0.112113725754714
RSP_1272	0.665686215391294	0.374985623630177	0.17341791535769	1.06850449383903	1.47385157376385	1.90476763772533	1.18545288479851	0.345838347353533
RSP_1273	1.6422736093236	0.859645262837565	0.390024901277188	1.17239048335276	4.20966285263095	3.85112116575979	3.03968032142309	2.40251492187801
RSP_1274	1.31886209696056	0.816489152318559	0.763351261605192	0.95617227930902	1.15197044724118	2.23202839152842	0.706404279728791	0.506831128196743
RSP_1275	-0.209920150184154	-0.0270649059614392	-0.411434636252612	0.51427562966868	0.47467209260199	1.14644228137973	-0.158563346237604	0.799665298488224
RSP_1276	1.63645224711995	1.43054866719496	0.267374543071825	1.17283728023425	2.52434271862654	4.33858319928719	1.84470885158275	1.24435392850326
RSP_1277	0.941169577285609	0.487959292318683	0.672790378944686	0.561616844171194	-2.28875262785975	-0.523228223579628	-1.92075291847818	-2.5358139371155
RSP_1287	-0.434455330504268	-0.250403494307162	-0.218529544352026	-0.134525742019099	-0.0249533939880013	0.64668974261167	-0.377086522845334	-0.813821422207993
RSP_1288	0.162545367098328	0.467753239101108	-0.397496203919915	-0.0818507510320327	0.06114722207053	1.49578275011362	-0.358788685646923	0.358613225884342
RSP_1289	-0.149686117121098	0.0475176330487823	0.0114261878900648	-0.0343034826466244	-1.73962697973288	1.10609923956798	-2.51391968355628	-3.64837304144553
RSP_1290	-0.274696608781774	0.480702263054442	-0.431969803495095	-0.136137668770766	-0.909036435926099	-0.129385342159172	-1.14099183291667	-0.391561526175032
RSP_1291	-0.320611433652236	0.645953313600184	-0.178850242910762	-0.0687182571615952	2.22462905727018	2.8077131134084	1.90124809383757	1.19610741291292
RSP_1292	0.24850961647118	-0.410241414530549	0.0254180748565447	-0.182289621239671	-0.117333239115903	-0.287717766646691	0.129267585851099	0.150691910267104
RSP_1293	-0.279638816553183	0.31954571093361	0.0049812194134887	0.089594331624524	1.66377588280128	1.05476681985588	1.57837384326101	0.844722481170021
RSP_1294	-0.832515672860004	-0.565053470215973	-0.306450546944807	-0.1679796461999	0.424679888096059	-0.938507772729872	-0.453520024041587	-0.414294851259722
RSP_1295	-0.0815394279911366	-0.480757139967301	0.0572714008626902	-0.188166186468325	0.206906304090908	-1.78347993576572	0.066106991945147	-0.820055376777935
RSP_1297	0.989659697206467	0.404186070707165	0.546944939791564	-0.0795742589180212	0.0640124735208375	-0.904462000582455	0.307695739599547	0.699281291304884
RSP_1299	0.0994040091841143	0.24942249217204	0.311048383654369	-0.0207440636049191	-2.3314740167172	-4.58287341252873	-2.20543015730541	-1.40958180622062
RSP_1300	0.500578176265514	0.065549090023164	0.600668196627443	-0.037247046815456	-0.55251032948401	-3.14767609365005	-1.33182571247744	-0.128470468698285
RSP_1301	0.425432685771671	0.0418742677845	0.400806423548946	0.0631702642770122	-0.26985026015222	-3.7634105486809	-1.71606431324846	-0.0776731768228409
RSP_1304	1.03680878118596	0.655928363588047	0.559754973055366	0.467348997853903	-0.0991706644079485	-0.502034560770175	-0.220491999776076	0.96953843108862
RSP_1305	-0.497299208383732	-0.099639750157606	0.660611444926616	0.100936651755752	-5.1694940869635	-2.19092563700467	-2.41645472512848	-2.27704550658055
RSP_1306	0.405276337035108	-0.0898359849500865	0.49814455140029	-0.429414247871802	-0.921868368019267	-0.812068861908594	-0.455523138971311	0.508780876194289
RSP_1308	0.572152473866289	0.305115638272111	0.659376533290767	0.247384559936045	-1.27901541686615	-0.171930187557398	-0.809671271287021	-0.497285633700677
RSP_1310	1.58729863526386	2.0885050868635	0.253645280119105	0.754743980163207	1.56181562600985	-0.0518541749550441	1.06607542415914	1.68578005691791
RSP_1313	0.122185424389061	1.94026547644913	0.831822381724252	0.247070240131082	-2.5134920744035	-1.40440826529525	-1.03646474038754	-0.538553929064329
RSP_1314	-0.194914404491091	-0.444008838579261	0.707044578097075	0.133646477111511	-2.26198623954299	-1.73936451110143	-1.49076209660412	-2.42344473092425
RSP_1315	1.60298475244338	0.388509431596843	0.639664065874039	-0.161989668091087	-1.21840955467659	-2.05866863784847	-1.27361881773953	-1.71534179801451
RSP_1318	0.0236747510211896	-0.328828919809398	0.222332743570451	0.00145467504905072	-2.18101178230481	-0.21431345246253	-1.65451754234519	-2.15935337227752
RSP_1319	-0.71077670199084	-0.0947924399674383	-0.0734002639488702	0.277543285147981	0.111546803023223	1.23991282769892	0.760550758029007	0.864503867073672
RSP_1323	0.358186735661783	-0.0512243750148015	0.447075618071248	-0.163610368100944	0.985836472889398	0.133797323650812	1.12151613363112	1.67087408188026
RSP_1325	1.41548137822164	-4.04126055025815	0.299550876366403	-0.137741149554409	0.0825118583656953	-0.604509747978924	-0.429393960928429	0.674450367889352
RSP_1326	0.161314767670752	-0.4118293299593	-0.40620926681093	-0.482348715395995	0.611733351007063	-0.842369838308159	0.290961334453017	0.15025693382694
RSP_1327	-0.495134411121533	-1.91303347369644	0.0368195264608987	-0.474042136572656	-1.44967389921636	-2.87866999751564	-3.24642934604929	0.715524642298294
RSP_1328	1.0052171797287	-0.83507225543813	0.855920776621474	-0.308383077448168	-3.89569193432703	-2.99199653051665	-0.863799544656097	-1.87577000926174
RSP_1330	0.337574239418737	0.643679419904664	0.433340039782637	1.25245565199488	-0.822180070311885	-4.23802042566992	-1.27233353948029	-0.846461762257233
RSP_1331	-0.159375240534313	-0.409459412616186	-0.270893928808978	0.490829647421143	1.71109692251726	-0.399305335928027	1.57833181978777	0.155057207271702
RSP_1332	0.769802393716436	0.701758407679897	0.67449306102255	0.149362657201395	-0.826349486401742	-2.48741189971488	-0.790747610853073	-0.142121364785671
RSP_1333	-1.05418565611039	-0.485394354514242	0.0153899346130061	-0.677902421479324	0.905419223466094	0.133501261712805	1.20377669252702	1.15922410310423
RSP_1334	0.718373497779644	-0.719296450710963	-0.536438225693568	0.498840655217517	1.10973976692602	-2.06495679776774	0.390441979113908	1.8333812144971
RSP_1335	-0.749825362293358	-0.265480205852369	1.46497989675095	-0.308707662432427	-1.06532256411539	2.83034818798918	-0.864107607589773	-0.55862169726666
RSP_1336	0.515244821146374	0.856453077132886	0.629542973817666	0.101371111912449	-0.617025183338713	-1.18603897755072	-0.827834002513075	-0.0434531760437497
RSP_1339	-0.0867593982129177	0.206428181791786	-0.562475597366013	-0.499827924555893	1.42370497998493	-1.54874992174053	0.78299711945176	0.164343062240758
RSP_1340	-0.294372596004313	-0.615122517598279	-0.417614728320133	0.299036824014416	1.4300803835321	2.40661364965669	1.65225811344713	1.26161854853728
RSP_1343	0.491894338532663	-0.0642009028855512	0.458212604509294	-0.0124847050881543	0.230627866627414	0.159321122079197	0.870626594568945	0.188018828698162
RSP_1345	-0.0866618552021386	-0.808475398823997	0.178157791394193	-0.724139753084092	-0.73535406204799	-2.781229211398	-0.961902086953332	-0.304692992364458
RSP_1346	0.0160405999643185	-0.163481474605868	0.295798205103795	-0.21285200435412	-1.8384296206725	-0.901438476192052	-1.24663466152733	-0.970599796882082
RSP_1348	1.18897982032955	0.756363020665834	0.525963687329684	1.37769994609806	1.17034700739239	1.89409633944176	0.387075024929761	-0.807533822293038
RSP_1349	-0.991985219143073	-0.518757040045512	-0.390179565714562	-0.669219699053224	-1.4315247987333	-1.00556229149997	-1.02391533582143	-2.52321112562611
RSP_1352	0.176363052393852	0.831261472858711	0.0076037614147829	1.31466481547121	0.923880472012154	-0.134306173943746	1.86472743138392	-0.46162874995819
RSP_1353	-0.113642980224462	-0.854547673311413	-0.157201938533009	0.155334696685494	-2.30852936996096	-0.979912743959297	-0.850310078717386	-2.00483458797528
RSP_1354	0.768751556615702	-0.789229769489763	1.38015920498427	-0.328734896419312	-2.38244211502012	-0.0961863937111619	-2.01559703066562	-0.866173602138777
RSP_1355	-0.102236651208654	0.441948971094028	-0.547079380211946	0.184897313857689	2.72003862384498	-0.565489721979312	-0.170616960904109	1.42757670207845
RSP_1356	0.308048637530136	0.382740106376701	0.092046708029294	-0.236444245267572	-0.399941312173421	-0.475921843535929	-1.06119444796989	-0.388725545965243
RSP_1357	-0.732358887795593	-1.45273422535778	-0.451196038794459	-0.537864875480255	-0.00525149359196619	-0.151760797660816	0.65213883160858	0.036183622068995
RSP_1358	-0.873729304488458	-0.643706543569452	-0.714635631491432	-1.16817182985909	-0.240121754256906	-1.20211197710137	-1.64743473083288	-1.37368248754763
RSP_1360	1.13674181181703	-0.117749770614744	0.0922199603962116	-0.136973102950928	-0.451286194772398	-2.05293383787993	-0.335452173467519	-0.392121625975852
RSP_1361	0.412496391260907	-0.560028569099837	0.385677718704695	0.0916965404438351	-1.13163738105707	-0.563510342512753	-1.3359884080762	0.157509206994354
RSP_1362	-0.0902460369882757	-0.893438572658235	0.170932936898705	-0.108569692044612	-1.09690917164906	-0.0138862812596252	-0.893576101321331	-0.321339009029089
RSP_1364	-0.265555504100333	-0.119795400978466	0.201850739068698	-0.995833660307204	-2.79206293953529	-0.711951512181497	-2.88728189656347	-1.73024366288318
RSP_1365	-2.9661550753542	-1.86567462788358	-3.09438277849959	-2.22314698396476	-0.890928660738415	0.817775700398196	-1.72269937471479	-2.45639240900984
RSP_1366	0.511144670855052	1.03307988528702	-0.243998995314658	-0.690577974211962	0.0629554412245254	-0.483963644950507	-0.916987867527493	-0.378366875596878
RSP_1367	0.0288708574369014	-0.0987490188878817	0.323456895620499	-0.709524060471617	0.059352694154324	0.307740452543297	-0.161492692845662	0.492254423516162
RSP_1369	-0.665917330653135	-0.708237321352543	-0.0792495727874283	0.302047279191439	-0.772749403560285	-1.41691145635506	-0.793434209824783	-0.743457530927347
RSP_1370	1.00457060876531	0.58461119197061	0.539715966178218	0.885856127813076	-0.701613479822813	1.79185339401576	-1.07820263907084	-0.790908919128849
RSP_1371	-0.471220598433158	-0.313448570321704	-0.0989534515630845	-0.696070258628163	1.06312108439056	-1.51740291813562	0.157073462858695	1.2262760947151
RSP_1372	-0.115185116001714	-0.976139965349346	-0.27478173186083	-0.548379152031963	1.63065590516591	0.322294722085937	0.834066749026392	-0.00478728275665464
RSP_1373	-1.33938207940198	-0.764545420949977	-0.854562520758646	-1.23395698364965	-0.76997348915283	-0.918205733592054	-1.36612211053116	-0.606678453217793
RSP_1375	-0.839791354965252	0.121304202923529	-0.121070285433273	-0.906020287280756	0.532700588736226	-0.559665796975486	-0.648192466518252	0.778876152845152
RSP_1377	-0.373271781637275	-0.216964950425009	-0.660975704703238	0.00675686141262943	2.59821750942105	2.3253563445056	2.71719247622625	-0.218264242885362
RSP_1378	0.631109485343409	0.384783822552761	0.0220709827859799	-0.32192071183212	-0.334089373194263	-0.204948650226737	-0.199296135202097	0.201072656159076
RSP_1379	-0.334859908365605	-0.686279114325135	-0.340173839252486	-0.67121780918189	-1.16771664155086	-0.631877818403671	0.501759090190793	0.0759627552151424
RSP_1380	-0.865299626881901	-0.165588502163398	-0.604149390338652	-1.40056652218626	-0.480622376296315	-1.09100174147272	-0.572647898263942	-0.450434187091684
RSP_1381	-0.513163550797766	-0.536000212118442	-0.384867085893319	-0.110581400827767	-1.86351244034379	-0.500726678302823	-1.68410489366279	-0.127017253208557
RSP_1382	-0.505265298058536	-0.493701321351918	-0.874099718492461	-0.326410594295786	1.7029383018848	0.549613257282294	1.86327700433632	0.976276075339975
RSP_1383	0.173289124719597	0.154589776954399	-0.17691234895715	0.0154252036126884	2.65257985478731	1.27789627950292	2.58804071206726	1.16291512141414
RSP_1384	0.125468214975944	-0.402608535474926	-0.232428446087338	-0.686103173961074	-0.44882040362348	-0.623214147335708	-0.747111484318303	-0.68639194339574
RSP_1385	0.330952646246794	0.00123447692096891	-0.126532309811476	0.350803455248109	0.165635729767038	0.955505961320322	1.16195263355477	0.900465844335138
RSP_1387	0.503843679162492	-0.118654499495497	0.477665189938007	-0.273424930436643	-2.80455929790049	-1.11267169723725	-2.72186363994737	-1.85057180065593
RSP_1388	-0.291235427506393	-0.326777188640979	-0.26938068737066	-0.718936783244057	0.296904740128562	1.22912352565083	0.441569810925832	-0.859089035253041
RSP_1390	-1.15051465371925	-0.274252273690883	-0.765843542463312	-1.51256145193253	-0.337293084160657	-1.23640979098961	-0.429646937773837	-0.0302173311547337
RSP_1397	-0.0221775125397626	-0.191947709301368	-0.0294025104605496	0.275673768678022	-1.74045909830281	-1.43549589876868	-1.78653792673301	-0.573421824313807
RSP_1399	0.919358614947055	0.698268016382368	-0.187421680846923	0.6506355615596	-0.226754705673617	0.926894388548964	0.625419522076489	0.557713557210349
RSP_1400	-0.305235638453818	-0.915110196801055	-0.412081937925102	0.0694523366575853	0.628440478423276	-3.19654057842931	0.97096440437048	0.310411528374111
RSP_1401	0.441307090191859	-0.287253803808074	0.277885180807572	0.0534380347236656	-0.380898402344578	-0.0641460689174458	-0.397974329898861	-0.896956820917282
RSP_1403	0.431559145691366	0.581237516508909	0.277221712212	0.291772065888914	3.56442456393855	1.89046606656584	2.21184547188605	0.549317965683667
RSP_1404	-1.01873224906992	-0.480779363082009	-0.672421872080242	-0.788195216390661	0.183702088317981	-0.576384802382015	0.866335576461153	0.270760776146337
RSP_1405	0.118024855352867	0.0653758611501196	0.104976545302896	-0.121458866979995	1.17149813686418	-0.754329083786064	0.605560568991348	1.22609400937639
RSP_1406	2.54977511205347	0.479478933004141	0.711887248800747	2.0557789620353	5.07882947100869	1.95875221907049	3.86937735505333	1.98234857120802
RSP_1409	2.53143068964064	3.03543330737204	1.52420762445473	1.26533023201893	3.51609416410708	0.191948288306464	3.17359269727032	3.29784009722219
RSP_1410	0.78470139183128	-0.084077340384547	0.27207960304068	1.23934084328977	0.860177548415159	-1.67944083863445	0.429366602403091	-0.430578499530581
RSP_1411	-0.412163449738501	-0.800943710050349	0.56038605051755	-0.0472967086775323	-2.25079479119133	-4.44645467644313	-2.41289841643523	-2.09777628525657
RSP_1412	-0.632009736563456	-0.722528225018183	-0.521009263373795	-0.724411401593134	0.159057513413691	-0.964830500549922	-1.50325546889201	-0.148620054453887
RSP_1413	-0.170729123471794	-0.500119729503372	-0.341772608246604	-0.484995859769807	0.542781909176219	0.438434263624592	-0.410554843434431	-0.596909155991226
RSP_1414	-0.386093785352873	-0.630061874825079	-0.571485800131685	0.0381313303205039	0.5159852501618	-0.603443800917665	0.0227081440522457	-0.37014063738677
RSP_1415	0.876786186056232	0.437261889955805	0.0413130069979804	0.213818749868796	-0.681644080340192	0.763748681520253	-0.16427912736435	0.352654542001073
RSP_1416	0.480445633680462	1.23920193530047	0.397870662560323	-0.343315844121242	0.959469163537602	-1.41740818744365	-0.518385283271035	1.39779302578641
RSP_1417	0.722031934926	0.538801712045401	0.0770272612912422	-0.466293593111773	-0.676657760565628	-1.58976452749582	-1.59383470367579	-0.194591284097461
RSP_1418	-1.90038770046835	-1.27745293836652	-0.792134103803431	-1.98466493985726	0.427485562587078	-1.98785703735102	-1.56695392608376	-0.0369391044675925
RSP_1419	-1.23993290113879	-0.275629031601356	-0.433098522701624	-1.69161277845987	0.354393001840423	-1.36912532796591	-1.18156777424504	0.787005625725817
RSP_1420	-1.2473401527841	-0.157437653425869	-0.729692971338186	-1.67297700453516	-1.15646514121642	-2.23930122210425	-1.63037379907877	-1.0186816255927
RSP_1421	1.57076054282343	0.458142638444488	-0.115509024766346	0.142747033927832	0.418514698167762	-0.585317710388381	0.490564670062401	-1.10041420555763
RSP_1422	0.337560736483739	0.40273840401792	0.289405063542758	-0.0131898415751531	1.46372500152711	-0.282290876320452	0.00318293117587719	0.323850992090362
RSP_1423	-0.456331134719711	0.284159609715963	-0.279943361390265	0.0728311871824055	1.25753191728011	2.37825943052159	-0.243336753062439	-1.07315216549585
RSP_1425	-0.294475128488908	-0.0180644119684851	-0.023534926827624	0.0593736875646238	-1.12869122222295	0.262441040724681	-0.75447774563777	-0.815690296700391
RSP_1426	0.113515574166226	0.581753161070426	-0.675221874209583	-0.0212577465438303	-1.75537507371079	-0.488182745395117	-1.07894337797616	-1.58889517357976
RSP_1427	-1.71885573643236	-0.296360686929177	-1.13659856909412	0.842231957966459	0.365222086644519	2.93066104707755	2.07436964123773	-1.53037491813648
RSP_1428	0.0276363051637459	0.0307543829738683	-0.815022791933389	0.515077943371427	3.01050784150604	1.25615215322838	3.66456044456736	0.970880742955458
RSP_1430	0.660657088444182	0.117087925578044	-0.626688754735038	0.370871100806239	0.517404783302556	0.960281332273846	2.30898316418645	0.683660811404794
RSP_1432	0.1062275912411	-0.317134258734372	0.0179169356113492	0.177918860241687	-2.42735145328687	-1.66734128027088	-1.74301639797164	-1.8459344294321
RSP_1433	0.0345231651159623	0.444311074013729	-0.0381783268938925	0.316437462662358	-0.858566939767432	-0.241304828872893	-0.0876316502212011	0.019729064708733
RSP_1434	-0.471775185613187	0.261976945101753	-0.0893752070230661	-0.0246133374883004	-0.311068699020966	-0.653083197427798	-0.330381268490734	-0.410475667743557
RSP_1435	-0.0806103009790219	0.635309204414679	-0.469648114563897	0.28776860292868	-1.13351271863269	0.97240143652634	-0.37806637216327	-0.243385740572994
RSP_1436	0.320535179272365	-0.551205690517879	-0.659522281531993	-0.569195671689805	-0.828305775656518	-0.550773868132499	0.938286569537752	-0.716810292352466
RSP_1437	0.984710631894718	-1.61413859651259	1.42679830798697	-0.585348470776189	-1.86170752512383	-4.43000770679435	-2.09495220659863	-0.978688124206668
RSP_1438	-0.299950204932759	-0.323592580081359	0.248164139395221	-0.248427425533832	-0.665518588842371	-1.64749971176788	-0.91832827347294	-0.380079682553984
RSP_1439	0.614608512033058	-1.61640044599361	0.334482947767831	0.0431864377027999	-0.374859397107768	-0.838345964011378	-1.2739018461337	0.329272463251989
RSP_1440	-0.673128389509603	-0.390301912440707	-0.26689484722405	-0.412289527846663	-2.18463461004027	-1.40461070720777	-1.36954918735734	-0.738877798150024
RSP_1441	-0.417971290821688	-0.245342173004299	-0.804680240588068	-0.510648388008499	-0.911713742699843	0.408593542939285	-0.122053247320778	-3.81589430529415
RSP_1442	0.386566097971489	-0.089150405382629	-0.701459048092066	0.0829922139844858	0.490872874859772	2.17530034244452	1.515562300421	-1.33878969255864
RSP_1443	-0.400997988767414	-0.601559329670974	-0.80998384211305	0.183692382506276	1.40423731054154	1.46326553564409	1.99159874277502	1.2174738017075
RSP_1444	0.414556889491844	0.249665466345431	-0.83550521419159	-0.462174250643024	0.866861471313503	3.40926834969213	2.44390678414095	-0.83616719944435
RSP_1445	0.117307757275876	0.518110174790702	-0.846874256063261	-0.295197314741917	0.747659827950853	0.170706713004973	2.44838393505684	0.103462662925307
RSP_1446	0.683658002261798	0.470390280726901	-0.943702555643287	-0.0673968264060744	0.189981215100383	-1.80120998152244	2.10900060517669	-0.480862368824785
RSP_1447	1.34481037939749	1.47418385379582	-0.327090638230015	1.25562528785957	2.12698312789139	2.74627242862681	2.66784359285418	1.55719716996696
RSP_1448	0.34648191139616	0.308618231063145	-0.926405882782845	-0.246981937128488	2.33079683358691	1.19615770578549	2.85553889869483	0.760961780325719
RSP_1449	0.185152465822176	-0.733289745195707	-1.15203884155332	-0.119423884705207	-0.84171919151317	1.97728469738748	0.408837081268215	0.793678603530018
RSP_1450	0.12807607540276	-0.959175350855768	-1.06190505661222	-0.491194909414784	-5.56343595662514	-1.58820158814766	-4.2619549113079	-3.34356388452614
RSP_1451	-0.472527454893934	-0.470478961721467	-0.70676191417892	-0.688373610148698	-0.480081041355958	0.170175408134972	1.35139382326303	0.14166011174305
RSP_1452	-0.40144687643666	-0.252643791254405	-1.2052876169715	-1.04317360832074	1.80827675662649	0.266311217124981	3.00028881389684	0.765705164935032
RSP_1453	-0.309856592248713	-1.05062010257494	-1.09473118230368	-0.733114882778186	-2.57381584408486	-1.7852511329641	0.431841615700539	-1.66081741699577
RSP_1454	0.421583982017815	-0.151863231477052	-0.99166655718951	-0.261128236436012	0.112865182988672	-0.169384596316315	1.84275295763889	-0.208000921343177
RSP_1455	0.365041139749119	0.0730382633455351	-1.05623883375413	0.600429783484215	1.35057588871583	2.75574333256004	1.71910230008342	0.614374437507504
RSP_1456	-0.814162903631109	-0.61784661672126	-1.08834223086683	-0.989089960195491	0.215901849540638	-0.0658557172638926	1.08241855551406	-0.514250363992219
RSP_1457	0.540332833975857	0.480463800408183	-1.04034555559745	-0.383187069513483	-1.40868787881155	-1.11190537396824	0.332819409799446	-0.739141965156571
RSP_1458	-0.00084141898601241	0.527850523886506	0.367482728806727	0.272066714003619	0.0121458085816005	0.169000692438368	0.0544128138995654	-0.625485224027901
RSP_1459	0.331090111063864	-0.324873242761335	-0.867178939106498	-0.306983415490764	-0.992884973720281	0.102722578190884	0.767181883818653	-0.0759377706853014
RSP_1460	-0.802651983810694	-0.418003498877045	-1.02486767295756	-0.618775599889696	0.267880458468238	-0.000821821479891782	0.919807278732368	0.779383774906608
RSP_1463	0.459195063721231	0.489674722940302	0.658609242515977	-0.319396670316177	-0.101980275881377	-0.467635604318484	-0.602348501161386	-0.733747155180427
RSP_1464	0.598688325224532	0.0802542355652969	0.69679808576509	0.166446059107141	-0.254056388391639	-0.235806059089653	0.1140151558304	0.33670398085579
RSP_1465	0.619744257962742	0.0562035181175154	0.0594693381220551	0.231254046682534	-0.591764539206526	0.443685809339187	-0.455674289326949	-0.465708962523986
RSP_1466	0.776767563089969	0.503556060717709	-1.08281180727241	-0.0345994947468991	1.96995301383906	0.192849445798021	1.68990743714109	1.63395914234616
RSP_1467	3.72168247399758	3.52313488301949	1.05599622460089	3.60739501764243	3.91005595142582	6.72043419063225	3.95292150758156	2.66001496147719
RSP_1468	-0.0145109076522423	-0.287007492697336	0.0578840032083819	-0.374820072571313	1.09398871486394	0.517107027698103	1.02396735856204	0.929372183259675
RSP_1471	0.302307539245425	-0.724104903720265	-0.207647276881942	0.217016499597918	2.1964523208794	0.955092333877275	2.34230447860257	-1.20627054614805
RSP_1472	-0.309495434755045	-0.743887013604256	-0.592734601106595	-0.568816320930359	-0.00559277604163497	-0.806205107490366	0.271717263194145	-0.267881906659874
RSP_1473	1.76290166315273	1.90740903007361	0.833272439882566	1.81187448008308	1.46753306378257	1.85912396295914	1.55554626671529	0.77248785089513
RSP_1475	-0.564087844296851	-0.287488058779004	-0.312169596730292	0.0890858912267955	0.442390307801947	-0.381521212622558	0.785835401119493	0.850533905836338
RSP_1476	1.4182002589885	1.33194759043259	1.19812231711938	1.57818933612567	0.860632696289033	1.37894671026618	1.07621487148777	1.26920997481459
RSP_1478	0.39816552284786	0.0322516455118941	0.841041491468231	-0.546728629242786	0.430053088481382	0.786689520532274	0.20500662894104	-0.364342621918652
RSP_1483	-0.0154931138999268	-0.192664819451412	-0.318104019325439	-0.00111865461075709	-0.715121930765245	1.89256201843231	0.243212784496148	1.37966001544285
RSP_1484	-0.728101531368432	0.259591925288112	-0.922168702994781	-0.371664907748643	-0.140308971160067	-0.461329058009644	-0.617166663497325	-0.7304718326306
RSP_1486	-0.311194319363653	0.196829934818071	0.170358015306269	0.388179596126072	-0.392538626896428	2.4193266567364	-1.1293045853994	1.87827627292558
RSP_1487	0.544603693260624	0.478750943369278	-0.748690022331965	-0.1023546180309	1.00452065222937	0.194173713283136	1.41715891597361	0.934923666260552
RSP_1488	0.123682896223908	0.146737296005184	-0.507635996273829	-0.025613988897763	0.518173687251607	-0.712409376778352	0.317637411118839	0.606771381381413
RSP_1489	0.403993199022897	-0.0556006388765933	0.224372714377608	-0.130140237791547	0.13792044368541	-0.231299981930448	0.472685515020498	-0.263684713857561
RSP_1490	0.100690140164506	0.13721704911213	0.164161825741061	-0.0393632299700318	0.00820573345117151	0.156603381635628	-0.522264531198222	-0.246400000381179
RSP_1491	0.213747251558566	0.590619926153664	0.0161631791500131	0.429528368533522	0.395678743918249	0.916087450830345	-0.631011816099076	0.136472319814973
RSP_1492	0.0115498656038525	-0.531086942844431	-0.177489969957238	-0.294192614507273	-0.058226244034068	-0.713261611320166	0.365571462105537	0.551905730947238
RSP_1493	0.49597420312832	0.336469241187066	-0.0312240282771506	-0.0806747077300488	0.128521791011946	-0.669826402310649	-0.0361166157789512	0.387488626247325
RSP_1494	-0.215674125451613	-0.399086962217005	-0.00888095187266513	-0.487571864678748	-0.791090513313417	1.13222927733755	-0.93514822875018	0.161117195582891
RSP_1495	-0.317826145479971	-0.214802788941892	-0.167796158154289	-0.556373465683348	0.17106227810367	0.738100072644183	0.188430860494876	0.731477888950354
RSP_1496	0.331653778127176	0.166725590779784	-0.0183862232379652	0.0916460713444414	1.2228264721473	0.0700055688077248	0.660100916198549	0.740998540093313
RSP_1497	2.47907013999598	0.796382072217505	0.615453394373456	0.35050241080153	1.58321006034936	0.0353752003415697	1.44020824047684	0.418481707239805
RSP_1498	0.617507879180372	-0.582615131780266	0.0809369644256343	0.242406130588827	-1.64951481151274	-0.699102017736789	-2.00441514297717	-0.108780738629765
RSP_1499	0.303329184866577	-0.172998533923268	0.649178104937031	-0.710452512127261	-1.98385054004463	-1.68024312856844	-1.2946072480438	-1.31162779396409
RSP_1500	-1.84628581442645	1.25784525192406	-1.10561805570655	-0.3489062035606	0.505476610311447	-0.163812214454137	1.2278615649779	0.817150372645034
RSP_1501	0.313922724176496	-0.949019622878995	0.51370477386708	0.349598872485444	-1.77253254440132	-0.641391587395266	-0.739762886879725	-0.74517317319343
RSP_1502	0.838947632522301	0.0406700356849935	0.336642203967535	-0.0115154456121883	1.0564278231644	-0.00422209218724956	1.99335379205873	0.966512748652582
RSP_1503	-0.305726902621767	-0.835860501817857	-0.0484518429558257	-0.650466844802924	-0.229514147455521	-1.98896394114039	-0.648254109122582	-0.202785367906135
RSP_1504	1.63698854841983	-0.760546375069424	0.729966529359684	0.944493416698525	-1.63930628654675	1.02972542523968	-2.55389323091292	-1.00534805428902
RSP_1505	-0.902650001269384	-0.993855026599503	-0.379081948212747	-1.31215975124725	0.0867024153512394	-1.50625349571089	-1.24709253742881	-0.0502034646685659
RSP_1506	0.421606522462379	-0.493658778538954	-0.23702642246543	-0.24836824058616	1.19508591997994	0.831125102446281	1.59418340475568	1.1820574788621
RSP_1507	0.125884926219282	-0.35423925947707	-0.0577992492109162	-0.51769697523264	0.129182694022876	-2.04925325809262	-0.332410340644511	-0.624463106772474
RSP_1508	0.537738763492778	0.111467458021993	0.694905356532431	0.283353305207908	2.01002472035425	1.1250280450244	1.59931432358748	1.8101260953499
RSP_1509	-0.202396300267699	0.244288679714864	-0.526959547285484	-0.552197327320069	-0.354695633378774	-0.354009920891724	0.202950231203965	0.230327263586112
RSP_1510	-0.0339602257912113	0.527971083611334	-0.593667716376232	-0.446426853083119	-1.16407208933015	-0.730761423106587	-1.96799760842811	-0.426672359046845
RSP_1511	-0.439930849951615	-0.24994483535947	-0.800778377118396	-0.729920187551284	-0.86275169368005	-0.354071338385127	-0.171600542908473	0.640993544103359
[truncated: 2,551 more rows]

## Sheet: adj. p-values
Name	wt_exp	rne_exp	rnc_exp	stsr_exp	wt_stat	rne_stat	rnc_stat	stsr_stat
3'RSP3594_gene	0.490692580270369	0.983700306279637	0.901044614801913	0.00271198587633079	1.74121420854713e-07	0.573375077399592	2.76677340318033e-13	0.000128248759506717
3'RSP6250_gene	0.00217070880913556	0.482355080549842	4.16757651632057e-06	7.88480435874342e-10	6.91647551175065e-16	0.43434429342176	3.49757771960375e-06	5.48218024698764e-06
3'UTR_RSP_0697_gene	6.42736409722439e-06	0.152543498403807	0.00542317260078764	0.000166048440566505	1.51689487389867e-30	1.23933296747411e-26	4.80631213995312e-46	1.16798564715142e-51
3'UTR_RSP_1771_gene	0.312158774200992	1.59347532810468e-05	0.0326415104307057	0.0246134386878471	3.10752266791805e-117	0.0138622540195085	1.32405254905371e-69	2.67998630675008e-21
3'UTR_RSP_3599_gene	0	0	0	0	0	0	0	0
3'UTR_RSP_7527_gene	0.027535506256785	0.18010899369955	0.037299430132171	5.27413824805528e-08	0.000279818096639554	1.32524616605997e-52	3.30032058385045e-11	8.70735171638002e-12
5'RSP7390_gene	0.000790274629037781	0.195361433511963	0.128780601272636	0.758181773411145	4.3310574126454e-20	7.29122210423477e-30	2.09272901402504e-12	6.08217827946661e-09
5'UTR_RSP_1162_gene	0.110588938414661	0.00436299629933522	6.42600695709695e-05	0.516811124364996	5.2422510751264e-29	0.341002081285382	0.000134597204520863	3.74489846207737e-06
5'UTR_RSP_3307_gene	0.00270409399409608	0.00496167702692601	0.772863499904529	4.90401907340065e-15	3.40616705857818e-44	6.66641196447901e-30	1.47502772324454e-31	1.42122174620322e-34
5'UTR_RSP_3620_gene	5.60708030547866e-06	3.28053014755811e-14	0.396406072588004	0.926870235209538	0.00184696195895103	0.0145562163994372	0.456390285351501	0.048758787749426
5'UTR_RSP_6236_gene	0.0181625214531138	0.0682749963528455	3.95354377397136e-06	0.376981379507891	0.683119380840161	4.14546605802003e-37	0.19306885349398	0.0033529688713625
aapP	1	0	0.861192343459172	0.474146417357867	0.791027415779543	0.0667780246129732	0.547486377227258	0.0419861964644588
aarF	9.68614718900909e-05	0.811250571167936	0.574409100304481	0.552186608316029	0.0131295859756031	3.18726621068592e-60	0.651740671687139	0.00136459046198231
aat	0.203238349887649	0.666110118251706	0.22250521985533	0.626667737856896	0.911001041046271	0.329220446287542	0.405219095329855	0.070122685088262
aatA	0.0227898244061966	0.00019917269263893	0.000184402993658231	5.72105104945679e-06	2.51597144563017e-08	0.000108470934498722	9.76164847215896e-05	0.00822824721627352
abc1	0.000958108353822308	0.552182006459751	0.796897018896644	0.809192831527864	1.9185267495064e-33	0.197839254215025	1.54575438027853e-21	0.0566916077779112
accA	0.0259105176765602	0.00275489433280521	0.968554591867579	0.0951343617712032	2.67788537986622e-14	1.59820649832126e-38	1.4604947578321e-27	7.53024890452699e-11
accB	1	0.848674574002382	0.0790500726022548	0.821137246098633	1.11644443226604e-29	7.9143936803577e-38	7.64718321807263e-32	9.18071580594269e-13
accC	0.970922149360813	0.00086878535858519	0.368059284380309	0.000107824260853455	0.00582281178693139	1.44589570995905e-44	4.52499395968661e-07	4.18852866938571e-20
accD	0.00146589666020449	0.937563221839254	0.0346323538110834	0.327567256894481	0.000209667368191777	2.99381372515938e-12	1.42359320236162e-06	0.0903344325454405
acoR	0.427925366432986	0.0842870233659612	0.035721585189183	0.000178681075237653	0.0173043875712055	9.64491336097941e-49	0.00201625648924763	1.4030077063277e-18
acoR	0.375880640502045	1.37878931041426e-08	0.306673513628394	2.53902623178401e-60	3.93759595003133e-05	7.3742011415228e-08	6.28372902528452e-05	0.00493810989291374
acpP	9.23505423733536e-20	2.84509105891916e-23	7.73200225710015e-26	0.000155862991045409	1.73427339682571e-39	6.19880257573032e-54	3.24596050665921e-54	3.28737920666674e-12
acpP1	0.268473001159629	0.181703995344776	0.420437697106301	0.355656776403789	0.288761217114277	0.776364903821345	0.447571004899878	0.000228632694866322
acrA	0.13423433478945	0.281247511174308	0.492675818041325	0.613625623898488	0.0710598272727277	1.8069133796128e-11	0.100237959206525	0.0553854631299482
acrB	0.887214578198945	0.114147721090822	0.0708759401343473	0.00178610496158732	6.79497935650744e-12	0.00509813383033868	4.68465266964852e-20	1.08708815384703e-47
acsA	0.0293660853263162	0.00467139978039048	0.0841131825402475	4.11869255755197e-08	0.0582408294891215	9.18277593021476e-41	0.738345558191022	6.60708262418186e-14
actP	3.54799492175317e-08	0.000210173544958914	2.33459409838505e-07	5.145364187314e-07	3.59716575584532e-12	3.46115496839211e-08	2.18794599970177e-08	0.000145894170865085
acuC1	0.147225761323429	0.793584548588093	0.377803070382832	0.00327275147727398	4.66462793905756e-54	8.20318863739717e-10	9.42353604599698e-32	3.01866770800934e-24
add	0.0622866047966221	0.083662862285412	0.720553428543225	5.75050046348031e-07	0.000941084914001637	1.40921176411002e-06	1.37195929931562e-09	1.0051003300459e-18
adh	0.665522825476715	0.000425523069106315	0.640576556106326	0.637182689416127	8.85043859637201e-11	1.15110309794801e-59	1.05383989038425e-08	0.0583007474231802
adhI	8.40851356870127e-09	0.000928880736571239	2.45070589334973e-12	7.84673493918748e-25	0.0128984246469406	0.000322709511392095	0.939038172367378	0.000198139756665955
adk	0.44617609394833	0.983792854419993	0.992425391158637	0.566664446892609	6.39321764163247e-08	0.898945923070453	0.000718150063958075	7.11224129663237e-08
aglE	0.000780508346887944	0.4390386498568	0.398465903376599	4.42226968977888e-07	0.862995170332383	0.0404368848618943	0.0784951856827849	2.15785038376133e-07
aglF	0.857269029791193	0.969401537774709	0.00179823793097923	7.36406529138367e-13	1.21394878007602e-06	0.732671405517453	0.00908911095644581	0.00520172436689299
aglG	0.000399857389927125	0.0889878816886042	4.9489756595956e-06	8.78657817723505e-12	3.7549802822684e-05	0.593859350094902	0.069144263417729	0.357745176426098
aglK	0.34298029409695	0.534581118093726	0.0200766571914275	1.71936440345848e-05	0.243764305324349	1.50153398163576e-05	0.00346507471864235	0.371158072070374
ahcY	0.209039817528049	0.671430477719515	0.0096816730801175	0.441631821819575	0.0933676088279061	2.73392800779135e-16	3.8016579095176e-09	1.65759908361005e-08
alaS	0.917086595458227	0.760540016494526	0.751529091599699	0.842793630140169	0.00196247213810862	4.72511484843225e-08	0.000513614100584527	1.06029540299442e-41
ald	3.13998338852743e-18	0.313338164709048	2.91912132226478e-10	0.998019037168462	2.75688893875913e-07	0.932672509863242	0.715825555462278	0.290496569669472
alr	0.0769848549634497	0.0405460035521225	0.0245966340910153	0.35820974790021	1.06894645397108e-10	0.0261811109545337	0.886788478437154	8.11885342989732e-05
amiC	0.529885265617126	0.47889438774237	0.988367512123181	0.0493583424378409	6.38868460311893e-05	0.00895794748385293	0.94674924516209	0.105188982587385
amiC	4.85162705188151e-07	0.758101512352201	4.78305638871176e-08	0.000875446345500317	0.749124401675714	0.411487359773873	0.0838489532910168	3.13108418744262e-19
ampC	0.807712516653852	0.755537180753168	0.00735512335821913	5.56418801429135e-05	1.3286662859339e-07	3.11329472134202e-13	2.82573985814642e-05	0.00248656093012688
ampD	0.0116272603702017	0.334107380473925	0.0601989750143639	0.0130701356351382	0.403930649022552	0.00737621352627508	0.277600734029775	5.65622438629826e-06
ampR	0.00448413972129285	0.859144819277761	0.356513014689008	0.198321423621156	0.111847879063806	0.766931125515237	0.952523692352932	0.144094182421094
amsA	0.0217171736539863	0.00142130282774569	0.377613839475335	0.912730717457826	0.000246927522509428	0.267265661903729	0.00303632276757639	0.00466468372800879
amtB	0.0046666821826299	0.000315853254222908	0.00189844223638997	0.000592295993113865	0.0372297653545746	0.0790144952837099	0.065668863362042	1.81599665993393e-27
ansB	0.756547587629958	0	0.193738886635577	0.600235394625584	0.745479412106334	0.0622569667229035	0.658161632553069	0.0948858153792258
appA	0.604037555712033	0.0404728867377531	0.0201282010522569	0.87997837041347	7.81593168268275e-42	7.81810612998519e-20	3.22433764119736e-30	4.98435618702282e-15
apt	4.54904273030019e-22	6.9461770749611e-25	1.71352802741654e-11	5.87083027420898e-16	1.13663545552875e-05	1.51961836133691e-26	5.06835112664316e-07	0.610615093721504
aqpZ	0.964522117766054	0.20142758992475	0.899910840282186	0.233030995989749	0.000607304777062503	0.00153783707055387	0.0296427437199707	0.352261558631477
argB	0.0368299409706131	0.760830619463362	1.21634736667386e-05	0.0035018707974225	0.0152382306593991	0.67016783899327	0.0947736433838926	0.00263783898609048
argC	0.339943910793492	0.0662732675067309	0.633819894484818	0.874001216136813	1.14923442825979e-26	0.000406579809061948	4.03797420175786e-15	1.39262674430896e-12
argD	0.000998097100741326	0.00915744719203464	0.885213707368206	0.627147361125524	4.22873518904206e-08	0.501284316617999	0.00462772685526047	1.01326054567304e-12
argE	2.36437014383547e-06	1	0.000195465074178599	0.688213197410835	5.66995285983434e-11	4.33143854141968e-09	0.505844924782651	0.319966035398559
argE	0.000274889198219036	0.861485068254827	3.10152063894891e-07	7.7076531596565e-06	0.0271298527293162	4.15482290823801e-06	0.00901270522555977	0.736435244944018
argF	2.04567030087472e-07	0.00366347936620217	0.0122038272889921	2.91171352736703e-11	0.021545959690138	0.399284027586741	0.000158402590440964	0.000212471201323974
argG	0.0449958639719549	0.000668378284196851	0.00151236815515462	0.000255159929307483	0.0428868022522795	4.94793449687284e-08	0.478206659989366	0.779141718979227
argI	0.370018500724783	0.653245158996027	0.813090148044851	0.912730717457826	6.59108984578875e-15	5.02923820297332e-05	7.42345147155512e-11	1.25190205989615e-13
argJ	0.00406706300735125	0.149078307958641	0.21293368760959	0.363424129233535	0.021401248344397	0.00716216750298647	5.67719736571179e-05	5.01507260383834e-25
argK	0.765833248203505	0.479095090200183	0.534646661899776	0.684343594327489	8.67555502098542e-05	0.00464415041303073	5.58402539508133e-05	0.014368397366936
argS	0.227066429626432	0.391940601050841	0.00415778686080248	0.351467989090362	7.75412261600699e-08	3.90154439737818e-41	1.40483374483487e-12	2.28792439610288e-25
aroA	0.0769848549634497	0.946715133979741	0.000218792992865771	0.0123368823998366	0.078804206906446	0.00103585881236274	0.00156955615595774	0.358597487845192
aroB	6.22925064273028e-05	0.904926640629454	0.00201849916451778	1.12666264665807e-05	0.0689619425752186	0.0347302265986816	0.0391451062342107	1.83146412226834e-11
aroC	0.930802695047718	0.898101270128744	0.223687816023052	0.241451734377129	0.000126057673942073	0.000496957836496062	1.28474416483188e-06	3.30094215968384e-05
aroE	0.167198228448499	0.114147721090822	0.368980277550003	1.4298317492219e-05	1.01712031748757e-22	0.0252250355989564	7.57511581724206e-15	4.58819509274061e-09
aroK	0.000166914111086606	0.212661986975526	0.0103504859552416	0.00638223502616098	5.60317999468958e-05	0.816037303565694	0.0807862095744052	4.25317832994872e-11
aroQ	0.00102514044284872	0.141333190142292	0.0648990085223279	0.97498447761039	8.6707830444497e-12	4.66259039970764e-126	5.96262091388912e-07	0.00301797341327525
arsC	0.0335170750641995	0.285853609067962	0.966984240761988	0.152796688559694	0.958174188989048	0.933649034162229	0.0906638718204538	0.00106781385536282
ArsH	0.646641247769748	0.0287164095025645	0.998909065653931	0.594638351394527	0.74844962557939	0.188954651967291	0.00742172816070024	8.98574676263525e-05
asd	0.00951153095477625	0.0894987493124609	2.21801201474264e-05	0.123454391321995	1.38412608310785e-06	6.74240479134406e-11	0.197708563059592	5.02949543218089e-10
asnB	0.00783056931589791	0.228883246871016	0.00991662824566934	0.543267871368938	0.493328327906978	7.03809527773686e-78	8.17188779215757e-05	0.000281890707887626
aspAT	0.0580928352550509	0.281097188610221	0.00244064771174486	0.451912359846389	0.00523662018000774	0.22044909115797	0.901800560220105	6.25276208618747e-05
aspS	8.27499648236768e-05	0.657601880176729	0.00123062327090962	0.00136660651055211	2.9084414693115e-08	2.5343572893422e-12	1.98097007278508e-07	0.0235979121220888
atpA	0.00233559897213318	2.48683814139038e-08	8.18600793890164e-06	5.74996220058289e-05	0.0264431418945695	0.00386645620050416	0.650676111416204	0.0103217384722992
atpA	0.0816334726789276	0.150990014678175	0.0252917894524077	0.924880732436186	0.372677744313599	0.000166561779192508	0.11365522751881	2.06073913894469e-05
atpB	1.7086158465442e-13	0.130224604389483	2.94835256773124e-11	8.16707229678041e-05	0.927050086698869	0.00825701309195743	0.863929341557996	2.21549211094942e-10
atpC	0.508586120465652	0.00175191612468164	0.263782738755422	0.708555396786992	5.07213816193216e-08	8.04719252057634e-06	0.393452828118146	0.000223456638182618
atpC-1	0.0264846484272268	0.00309267849749175	2.39389007971187e-05	0.017035170645373	0.600510846686647	0.0053148164765549	1.55937715836021e-08	0.00212522215955239
atpD	0.11971318230074	0.000282369940903733	0.141188299093918	0.00984605794578028	0.519036728334685	6.22971453490193e-17	4.57749860772543e-05	1.89836139347762e-05
atpD	0.322296682916762	9.28303378582828e-07	0.969313307759806	0.926662658029268	4.55213931244158e-11	1.66586184043943e-07	2.58249578924405e-05	3.84051029902463e-11
atpE	4.81807257671077e-11	0.000182416726276899	1.42873740902769e-12	0.128143886589518	0.0034879238556098	7.65088072154857e-07	1.15424747533277e-09	0.000623527817511052
atpF	0.00198025950156619	0.633054577534196	0.00369913843952542	0.670349809614296	8.01156996290438e-06	0.151197471501125	0.00011110262594091	4.89518020970332e-10
atpG	0.423496676179215	0.0298138590951025	0.998034446872188	0.0825066433518256	0.544439280961468	2.4500406040932e-10	0.0970014921823777	0.0310876204548271
atpH	1.24954060378592e-10	3.68861407327824e-05	1.10241608066967e-16	4.31233645285448e-05	0.551253694826774	6.85414933778765e-15	4.06818708497314e-10	0.703880564273696
atpI	2.00523824343664e-05	0.830173867889204	0.0146458103792439	0.0822416905074796	0.649254399537517	7.6640309894802e-09	0.562425841632206	0.75846206404636
atpX	0.00504070681972957	0.00767557523649743	0.00182554489403093	0.0495834943922376	1.97074044243787e-06	0.770254756888742	7.09441814178704e-06	3.37500515205361e-08
bchB	0.0487015889163767	0.110772513135974	0.340086414411257	3.73981715879906e-05	2.15695578807503e-96	7.37337989771888e-117	3.97763959597272e-115	3.0495953533382e-97
bchC	0.0328266869313236	0.296318243485582	0.637718633368489	0.0784625781861215	2.11602265576373e-24	2.25386938792223e-45	7.85606586150634e-31	6.95686294274978e-19
bchD	0.000128165758189394	2.91692676508511e-11	0.00275843855025621	1.60718227425158e-05	1.19172426843381e-33	4.81521914309281e-73	5.1867730791885e-28	0.875556327500644
bchE	0.000157709096783097	0.557150521587957	0.01358356202836	0.00229985134139828	1.70250837634536e-44	1.55054205813973e-34	6.24645977994696e-55	7.06267846204648e-31
bchF	0.0321150727754828	0.816480328687143	0.569535957377733	0.0240361626835039	3.61310058264984e-16	3.18471656644263e-21	1.45642440473437e-29	1.93002306742859e-25
bchG	0.0181421288368712	0.944797206366903	0.704192868666448	0.982457446355404	9.66939726136402e-14	2.41167889341551e-10	4.76759791297844e-14	9.71413757485065e-09
bchH	0.0102313491424268	0.0466404933867174	0.0413468697599398	0.420070004639892	8.84609826111911e-34	2.68148795076026e-58	2.30053317850319e-30	2.6309862127027e-33
bchI	3.65511366488248e-09	1.15129548907744e-12	0.0011701781920533	1.9463612321342e-07	2.60222036165438e-14	1.35734078826195e-14	4.35690326942529e-06	0.000135175647054012
bchJ	0.602358473727852	0.0009769467046045	0.897247018305754	0.000324058247463527	8.64362319528696e-67	1.58293705911653e-10	1.36059341164859e-87	3.26812453522539e-63
bchL	0.00646187937937657	0.0147683235068293	0.071493759118024	0.72528441170682	4.62984396139616e-08	1.22760807611222e-26	5.85898897674087e-05	0.000842443591366566
bchM	0.00848489079392152	0.132830210930095	0.321470378740012	0.000494797218624595	1.69944996679903e-61	5.30865428188013e-113	2.44420326870334e-69	4.63748365550616e-58
bchN	0.0228432729217113	0.962195621579593	0.56598868660452	0.0980898988749405	1.35949243351738e-29	1.11835457805309e-28	8.09682086603255e-37	1.45456159153692e-26
bchO	0.450624971124417	0.00977707966551057	0.00789300000666047	0.162332194591703	2.21425173803558e-10	4.42101042782306e-24	0.000798589585069705	0.529287187165828
bchP	0.140100633603479	0.119701569581379	0.992425391158637	0.176473163246207	0.748107158348121	0.067390729546945	0.0165615681600304	0.00233701436722898
bchX	0.0424164613239612	0.073105346189374	0.312611403967801	0.30258512553052	3.40871936536901e-19	7.76012259318567e-52	2.77734589342878e-24	4.89456697363427e-24
bchY	0.0431093549493131	0.313338164709048	0.902415290841316	0.480989072588751	5.88239678331099e-27	2.71850414620816e-55	5.27945442284936e-29	3.65083881953346e-22
bchZ	1.60333464967228e-07	0.00037353551927662	0.0326415104307057	6.66255147470168e-06	9.38352314690743e-23	9.76880323499635e-102	1.726295321469e-57	3.11725982044776e-25
bcrC	3.04876441560987e-07	3.33555962105169e-09	2.42799112451804e-07	3.43676472756608e-07	1.31796242507799e-17	0.0969173925436065	1.41926577224439e-12	2.09009132193768e-13
betA	0.897652561908866	0.479016285447452	0.498499499791194	0.83013079304244	0.016880594852532	0.38611863513622	0.000250091352526433	0.220710654332503
betB	0.567206134110978	0.609147528454673	0.152074236654179	0.66697134001961	0.121712520417309	0.0137138969198041	0.000124122318833566	0.000540331106001145
betI	4.49401705586824e-09	0.00696814953761265	0.000263107295252143	0.00193279882402296	0.00673781038564728	0.74870663105784	1.8028492842854e-05	3.8220133151921e-07
bfr	0.0440777702935768	0.353312918784935	0.483277168318714	0.0042885368635298	0.00195535678070487	0.388117193702833	0.206643996475623	1.55680985410374e-10
bfr	0.00186741039652222	2.30309265827229e-05	0.00280947287961415	0.115468147869153	0.606207539467248	0.232162208794456	0.00079628596511043	1.6316645814753e-08
bhpP	0.00891325742919411	0.495737964566345	0.0780140421017309	0.162752520056949	4.23924775298948e-22	8.40981983378786e-05	9.20812741073114e-07	1.43161651382312e-27
bhpP	0.291662565113642	0.619423514585916	0.0158669759905963	0.305638008618221	2.56080456107314e-32	5.97095518358082e-10	2.64241172440288e-13	9.29872081455432e-20
bioA	0.247964869483859	0.00324411615529704	0.0130160742999661	0.0509608492959107	1.42566429449494e-12	0.832887051321744	0.0112017560040813	0.0101580485645217
bioB	0.248563728543037	0.398804380024008	0.65592160039582	0.0226826363276261	3.80798252014073e-05	1.04341604269795e-05	1.42951416165317e-07	3.5001454677094e-07
birA	2.36794862789284e-05	0.0738687014748671	0.000539737434055078	1.0338427143531e-05	0.0128727753777085	0.000637427332653069	0.00559380164977587	6.53812794420035e-09
blrA	0.305738503037489	0.171671704030947	0.862909799378011	0.0112211433598912	0.889210925509389	1.64950431227207e-15	0.000493881693825574	0.0960660958700913
blrB	0.00349332019899829	0.430923782889438	0.0152361454574036	5.6846918179852e-05	3.70218241247372e-05	4.06195663939642e-05	0.00453874064164183	1.80315223563376e-05
btaA	0.230491469927993	0.819369778452748	0.165622952894913	0.252962751533643	0.000711039225581235	3.04795124040693e-07	4.27865706971429e-05	0.00308798091752047
btaB	0.793485151848955	0.63025517766667	0.114736659729935	0.349377630312181	0.00351942358434333	0.133877219955289	0.0253784039337571	0.532647359473077
bztA	0.017228623223922	0.847897963675162	0.0641345421868698	0.533881067862697	0.0377969511895279	1.48370642544945e-06	0.189015010159682	0.0846388429780021
bztB	0.934930824001329	0.301980128604029	0.345182055283313	0.731452697761578	4.73508342364845e-12	0.00769492904955637	1.11766756426392e-07	0.859413164835881
bztC	1.6439178576559e-05	0.0011035266222764	3.72509624865972e-09	0.948488348586406	0.0101469189786176	0.0277471384331385	0.777977833626214	0.0275635131130811
bztD	0.661754839135614	0.279911821063659	0.888473471173573	0.00450070703931512	6.46944623568276e-13	0.0509178613818355	0.0358884568731177	4.84289533824193e-24
carA	7.18501056753728e-07	0.0581141948710031	0.00124789861484161	3.33215332043045e-05	0.504030869020876	0.062241544705088	0.0111624206060997	0.0848914690543325
carB	7.78881941650417e-12	0.00327171487581195	1.15991220136558e-10	8.90278554312739e-07	1.60300029234834e-17	0.435496576366376	3.95448530123514e-18	1.72611765724205e-18
catA	0.380577360805611	0.027965274699025	0.0883516839137711	0.284551280399288	4.81832039262914e-07	3.78768421644385e-09	0.0219255993089248	0.0911607150323869
catC	0.000725440429655306	0.0278215582183901	0.0111164797872073	1.01076688944469e-07	0.930986505357827	9.44346151513182e-05	0.274473885451368	0.00476819550575007
catR	0.000822623946682315	3.28053014755811e-14	3.56973047239753e-07	5.76434276144836e-30	1.55348123041038e-06	0.019170797472146	8.27234710673445e-07	6.85956878028709e-10
cbbE	0.347643213822758	0.750479381240379	0.870807514320985	4.87046540791949e-17	5.93439940755765e-38	1.0630181848292e-79	6.93033481656679e-66	1.1398563174441e-27
cbbF1	5.99158878206635e-07	0.00153592290551007	1.41812758723045e-17	1.02071081658205e-29	0.311942842828973	8.878070845487e-17	0.240440685642626	0.0027026690920108
cbbI	0.82377396045677	0.509611538778718	0.117064987587236	0.247278535811953	0.932197908256588	0.115452547073472	0.0149135223033609	0.0782401294017871
cbbJ	0.0110072399269286	0.689647330751132	0.326069292979612	0.0730505523710432	3.32400441350062e-37	0.0413587196737172	6.58472073589947e-17	1.58420300885314e-15
cbbL	2.4727465558556e-10	1.36395754210128e-05	1.73458088563927e-23	3.12812497105991e-83	0.00593846693410842	1.65920117601231e-09	1.15880941216396e-07	0.000153781457958331
cbbR	2.76086665090184e-12	0.000184293703300813	5.81652301260912e-08	0.149661556145125	0.000360388643828838	0.932775405153229	0.536963847146163	3.25829973137731e-05
cbbS	2.69014431884855e-08	0.0140383296441216	2.2848671590806e-18	1.46407938475079e-110	0.294549375105439	3.54028993840309e-05	0.868736751867901	0.685405848824183
cbbX	9.89936843659283e-08	5.15412079193721e-05	0.0042964729383976	4.72035412760732e-17	1.54084249827393e-13	6.73009591508939e-24	3.15594461736051e-24	8.14646832730367e-33
cbbY	5.5031368794149e-09	0.000764778904628374	5.49760754352845e-07	9.90984371959296e-10	3.86368899030627e-06	2.29428893795474e-12	8.14794931141007e-10	4.2778305630049e-32
cbbZ	0.112847141939029	0.0234142578233653	0.00102320950970907	0.000134031094711966	2.40733086456933e-07	0.000394371264926588	2.02810952171309e-06	6.07778091850231e-10
cbiO	0.656592900650262	0.595258106254699	0.364509959411685	0.363424129233535	0.687614541944083	3.93787027107717e-10	0.00908132876144112	0.0218262477242391
cbiQ	0.727416984948175	0.637043264184993	0.508539537095956	0.136351992714769	0.0575593733309107	0.14041554458187	0.0984158287051015	0.0747825919125852
ccaF1	0.0448489288642439	0.0761410357862141	0.575698531215703	0.822365034695521	2.26628029735602e-09	2.54635742589345e-80	3.75565245048609e-19	1.17285557198477e-38
ccdA	6.50274925162214e-07	0.695280508742686	0.00607055336730492	1.43930114960733e-05	0.168633126585097	0.0131472171576163	0.0384597647295305	0.000421802774590693
ccmA	1.75248825497428e-05	0.0296552606374004	0.2824665664006	0.660302890456201	7.46088930942615e-35	2.20120116136495e-12	2.86607927642552e-50	2.79957102582997e-48
ccmB	3.17063504018724e-09	1.52403577944476e-05	0.00195223343265643	0.118464052985596	3.80755799663975e-06	0.0819307228089373	0.991995325440269	6.10522979964649e-05
ccmC	1.38590469294781e-15	0.189485559260747	0.247140406380106	0.10978458947472	1.32649926313901e-32	5.63930087794724e-19	1.73237754003698e-42	8.0685702132756e-16
ccmD	0.529388187458205	0.511485174786645	0.915331097090318	0.931462912849488	0.00147289281329784	4.69565564665266e-11	0.00957183668098118	0.85233400304523
ccmF	0.00939688252352686	0.621422326987136	0.181963530942994	0.29689963711664	0.435767060575023	9.24744772141647e-10	3.31823919229842e-08	0.135312631435172
ccmG	0.0574539004596262	1	0.759186253296301	0.296792284500934	5.92052435915567e-06	0.907121220974926	0.04082442132705	4.27210086094412e-11
ccmH	6.22925064273028e-05	0.00401889400938344	0.355523470313223	0.0307990724276798	0.475939736199256	0.860315301116629	3.06076236655049e-29	0.524861658449745
ccoN	7.09889118597215e-06	0.0548209126632589	0.240913529566543	0.0726450581060253	1.99903686569072e-36	2.5131044434106e-50	3.9179232869583e-57	3.9876816077522e-65
ccoO	0.987169559616777	0.272035201457781	0.382328887606243	0.0231927558876606	1.77583542004824e-21	5.87687581551451e-60	1.33623287056692e-27	1.30280165467705e-77
ccoP	0.00977287115047193	0.192728031678321	0.0192919854093023	0.930146201675336	1.31545349805829e-31	5.50426989927981e-52	1.45368296447708e-36	6.55574725407871e-69
ccoQ	0.828039714655051	0.0120242027023944	0.921836859009023	0.458020979372219	1.89178615557309e-09	7.35745405164367e-14	9.6750488828419e-10	9.4755730650818e-38
cdd	0.000711357167440805	0.581977315492968	0.00317606315840005	0.620468189119738	0.909525794755056	0.33079387861736	0.0166241552242359	0.235740073853631
cdsA	0.725329994038093	0.693091367151595	0.244000657373736	0.245123432974704	5.64975234727109e-25	5.0374330662612e-61	1.80121366648579e-51	8.09601380176197e-36
cerA	0.267204145286232	0.902717274924846	0.0626500971973642	1.10878961523824e-05	0.0425930076616091	0.642369233908953	0.021742991666601	0.492111747936849
cerI	0.381178643328512	1	0.00466007946338243	4.25775807425126e-09	1.89339189937095e-07	7.87421269538761e-06	0.956349936218213	0.0529656922167251
cerR	0.0885499651346688	1	0.306730996422638	0.823079541252319	0.0107168729408898	0.00436542704955835	0.371614873137036	3.13176699179657e-05
cfxA	0.00034624347224821	0.00491137403127801	8.75502730917489e-09	1.1922455276672e-40	1.17539153947869e-05	1.48194721019862e-06	1.27807562229508e-05	8.61503560149105e-18
cfxB	9.18967370089736e-32	8.40323550650196e-31	3.47390404766119e-56	3.031791220897e-72	5.22389053451639e-08	0.71162450957888	1.73347393223675e-13	1.049111725696e-17
cheA1	0.281266332705285	0.737050355319308	0.252921711127035	0.560136095452495	2.4256219211559e-08	1.03636271047605e-14	1.72826676708305e-07	0.021240788685696
cheA2	2.65252370681863e-05	2.38238439244159e-32	0.349761248144856	0.331560222763565	0.115514193874259	0.187847751902265	0.00117903483036561	3.18069731291247e-26
cheA3	1.15828831382039e-19	7.52162448721782e-87	0.112861396312844	0.00490253452401365	0.461577290045685	4.1936287352739e-08	0.342036060631593	0.865570397219949
cheA4	3.40271561009797e-25	3.50290749415713e-14	6.16096995291766e-07	0.00642751528212218	0.0345806677594089	0.000136827249801129	0.521208881907453	0.121457561017396
cheB1	9.38118020457773e-06	3.30163730520012e-20	0.0262820814423779	0.167463603995384	0.0153307349957326	0.257155710767031	0.52540600025612	0.00385879621639915
cheB2	2.26481675572848e-05	1.95476285212146e-21	0.0409036699583894	0.861581244343349	0.760129201023195	9.8444112327609e-08	0.10147937432069	0.0746491704310632
cheD	0.855654025040441	0.976218669329132	0.760453959002904	0.918480176328534	0.00499688961195052	8.25197164341663e-05	0.216395690192896	0.0108474970167871
cheR1	0.458813328731428	0.631719695010031	0.00431752428319953	0.0858272429425594	5.31478574894042e-20	0.229579545498836	0.025206030171003	1.44034834889999e-06
cheR2	4.87266024567826e-09	1.24937061881382e-14	0.000536185170210095	0.369167882184824	6.04899105468943e-07	0.00181232583500307	4.18746193073545e-05	6.9097532017643e-12
cheR3	0.00233308734181491	1.44017325844285e-13	0.655668384476998	0.0151945954986197	0.247315745117904	3.25549907500704e-13	0.168788382213192	0.443276811466146
cheW1	0.368310325214033	0.42629059507405	0.298024231469688	0.9935707437638	0.0829893809557758	6.07690826628229e-05	0.00824840851843814	0.127896581679314
cheW2	0.0042364750781705	1.62567199994696e-15	0.759209582790769	0.309068914878384	0.0306512269327318	0.205739143317653	0.175639691972177	7.64292210449205e-07
cheW3	3.54587337221359e-07	1.78867552760919e-12	0.0406684115676885	0.747439858392352	0.0984247292836318	0.064595529625867	0.394930114091698	0.00320668407882807
cheW4	8.07694567094385e-06	1.46373476227208e-67	0.994800684786306	0.0136526392914115	0.0966328097168056	0.000371208200823622	0.197937124883186	2.53105600466526e-14
cheX	0.534448127068608	0.474655812715594	0.0329115095910424	0.576465283582524	1.89376503068497e-07	0.000362583364308333	4.57862563661241e-08	0.0233614111603933
cheY1	0.383126086058468	0.147311253482742	0.774376727081556	0.449967328690111	0.34167467532539	0.106800453291483	0.0641655267224939	0.189178520855885
cheY2	0.0762903483320553	0.834167380138665	0.697481011796049	0.222730461309577	0.0714175139043205	0.324200096320729	3.33697444864836e-06	0.000737937446716521
cheY3	6.53385378663437e-07	1.75503453214177e-15	0.0411761707336214	0.0533074399798502	0.000272584179997999	0.0442453064060686	0.0130096355675345	4.33413897879974e-26
cheY4	1.72960538142799e-10	4.3797129115745e-12	0.00143117943517255	1	5.32881884762699e-06	0.000312368619858084	0.498271752820046	4.24551244893098e-09
cheY5	0.37616049077335	0.829560711150648	0.813090148044851	0.564970467355784	0.607861084281907	0.00147673991857787	0.0967360298228302	0.222675027081121
cheY6	0.0080358969184603	3.30163730520012e-20	0.644125890308158	0.786553893147034	0.477576752719971	0.11532131858224	0.0421204226239389	0.599700072047135
chrA	0.538714318466408	0.140015177519779	0.0994830345998987	0.000318787887081996	0.170181565397884	0.00661046318068365	0.06614974538678	0.00588749216944015
chrR	0.290293029920404	0.0765123860962838	0.0178813055043519	0.0459878239810842	2.01689659646785e-16	0.973900211162635	0.000540396321843772	2.94021542813768e-14
cinA	0.267598275864609	0.793584548588093	0.622660998071529	0.58404709980432	0.010541330518856	0.0894326922241862	0.0124393388821016	0.482938596086011
cinA1	0.00829696366934171	0.556030432680994	0.0627928049576434	0.755715776731124	0.887386238373561	0.0514148390093918	0.611508893358295	0.00204700546628724
clpA	3.36987624220119e-15	1.12310123240095e-06	4.73012220786764e-07	0.187675651772721	4.84941661245048e-11	5.39793741994523e-12	2.43773814389839e-33	3.60379321298771e-31
clpB	1.3898760013813e-26	5.60736901843521e-19	1.49056137122117e-13	0.293994420294133	0.371783401018145	0.095938919881668	2.05850066049023e-06	0.106313961235298
clpP	9.19398579788418e-11	0.63420317991334	0.0419064595180592	0.72528441170682	3.06487495910941e-18	0.72389469723696	3.74722012632761e-28	1.85223644099831e-09
clpX	0.0656119483424119	0.141333190142292	0.152908138064965	0.0113443431763392	5.25372715308488e-11	3.63045261241734e-07	1.45569824049512e-20	4.45984179701283e-12
coaE	0.943810232027845	0.00475910442984603	0.52886381284024	3.71814064867082e-05	0.112251659158485	0.408626421426023	0.600545976340827	0.0335043800955228
cobA	3.38123976099677e-14	0.593533949391614	5.40230909134846e-08	0.0308638501331265	0.461150073540943	0.437317996008096	0.0205124017746841	0.558369311104481
cobB	0.00121346239690063	0.217744013105619	0.0580064223107373	0.0360309698763483	1.14922874920597e-22	0.00204301167790368	4.83192405994882e-09	0.00244097320951122
cobC	6.00173631932884e-21	0.0574560373776616	0.000568696885848004	0.633673078576765	0.00159204623899741	0.175111879542919	3.23175683715768e-06	3.54315288928551e-14
cobD	0.0830885692432032	0.0801241840208161	0.0379900683991395	0.807353281886325	0.343158525442768	1.88236156310254e-108	0.000322200470977848	5.75983248596612e-11
cobE	1.24844077061113e-09	0.159116048665978	0.0169747184079625	0.0109081849999716	0.122485371899514	0.108191902234092	0.00875276023900057	0.0488954789880659
cobF	1.15828831382039e-19	0.246365281261058	1.39548306846882e-06	0.00516219831153467	0.775308615863045	0.990462077316708	0.642785996792298	0.934864987184198
cobH	1.37284472321031e-09	0.19843680731678	0.000348076642950271	0.546365361610129	5.58448010671751e-12	0.442966644009351	8.19798378410403e-08	0.000157781498176702
cobI	1.80671488551988e-17	0.109359571175675	6.98192614446533e-07	0.620468189119738	0.012858163362743	0.135595197370047	0.0233464321803258	0.0577190709620795
cobJ	1.71668627659499e-09	0.172415159670114	5.48858503044707e-07	0.982457446355404	0.753132667354063	0.615099307903316	0.198613979000203	0.562669823370625
cobK	0.98925288522325	0.861485068254827	0.303429188364849	0.304988226981349	0.221578530970461	0.000108671648694756	0.0526808269012818	0.651762496409605
cobL	3.02989251610006e-28	0.876553234933549	2.02872941992849e-10	0.0299670635491558	0.0367006163317863	0.887045031916842	0.773332588282972	0.00336489727600311
cobM	1.25333494180158e-21	0.102120759186744	6.40888652729008e-05	0.128327639155188	0.998233115296947	0.0259913372249525	0.0480267702803228	0.695960223987922
cobN	2.02267111979709e-21	0.0990074462003896	6.75489811294896e-07	0.563164909235025	7.1229931534987e-17	1.3461038282002e-06	9.47563541123445e-14	4.78400622455336e-05
cobO	0.153287695538195	0.374886742894461	0.364640234162797	0.0539037792967714	0.000495274320099829	0.00811172114581369	0.384989233453932	0.00492695828979925
cobQ	0.223740958739959	0.206903944026156	0.0632365076989111	0.132439109530477	0.00219231160893802	2.59325356250871e-07	0.284338164412205	0.0116897541521414
cobS	0.00117370202042469	0.152466760777959	0.00814297993761598	0.0817249185791979	2.13333233213584e-08	0.0722871737746015	1.40513175496309e-14	4.69808330270622e-19
cobT	0.000711697799292689	0.819563378942629	2.69681435975439e-06	0.0328056749769428	0.234783748371785	0.0237843561947712	0.96056844236532	0.397087161574342
cobT1	0.0672029022669416	0.00333154495435188	0.192233201709654	0.0242220967841745	2.50528732490027e-08	1.10171556746626e-05	1.45936407279986e-13	3.66988137431981e-07
cobV	0.179557284763257	0.000164079674583437	0.269241556002108	0.838096766933877	4.84259196755018e-36	0.00336214206140985	1.55089243029758e-14	2.76975643580327e-09
cobW	4.54904273030019e-22	0.117617838205351	0.0137722132764277	0.799332482324706	1.43949971626146e-11	1.50432610099786e-06	1.14070402576197e-20	1.00364046463436e-15
comF	0.843754603341094	0.88178230031954	0.178948186904949	0.403060018416388	0.627462170237546	0.115133530033824	0.350479438623058	9.22035408136434e-07
comL	0.856748127474164	0.636613639717532	0.0640233506354241	0.0409787231566461	0.000616024456587549	0.000350832155431687	5.75897926077993e-12	1.27452837415486e-12
corA	0.00216632824469361	0.172749603840497	0.0296157014428973	0.0071325644050704	0.512638457688411	1.21524938344265e-94	2.76015705628329e-06	3.38167234841192e-05
corB	0.582466446038909	0.225241830775596	0.191184787419434	0.0106769661522728	0.583563746499835	2.43076051161857e-14	0.0107589075936898	0.00729277941514892
cox10	5.56308604021586e-12	0.00934728970578606	6.53390529164156e-08	7.22273444630992e-21	0.00460561351670873	1.60623079774389e-08	1.08305137968887e-20	0.0424261998958802
cox11	1.39633221707701e-05	0.0696828691668853	0.000127274481341037	3.15682886737806e-22	6.42143857945577e-06	4.039574761515e-08	2.59214108858973e-17	2.47267483751923e-10
cox15	8.47768788481505e-06	0.283073223340752	0.656546767574356	0.474146417357867	5.97903665140727e-10	2.09009034580142e-15	0.970303601551762	0.0260216809716132
coxI	0.834817138085063	0.341514498446973	0.235883488267514	0.998019037168462	1.06688536914552e-34	7.70510449253573e-23	6.40385892670156e-37	3.89372309542604e-25
coxII	1.94056125528261e-06	0.00477501788079387	0.478837376827637	1.29815241554705e-18	1.66872009703407e-38	3.73617786959093e-22	4.962700066859e-26	4.95967805047466e-09
coxIII	0.000611944962834998	0.00295696678839663	0.00341638344175743	1.55465146219561e-08	0.113030190679898	0.129866239000834	0.000114599675065524	0.965813113126084
coxL	0.00237897474834229	6.96720277662882e-25	0.475449853865503	1.88124006698297e-28	2.12090500167929e-16	1.10235753521144e-09	3.63629635778123e-10	5.60063144230511e-13
coxS	0.00281099065577592	5.62090041507273e-17	0.051930348908044	4.25487696015894e-18	3.15679400377773e-06	5.24269776390515e-05	2.75125232895077e-06	6.32985291938302e-11
cpdB	0.0241564913991599	0.900584255263322	0.114736659729935	0.0142167467882898	3.10194024760245e-07	0.0488716537710707	2.15639245916541e-05	4.38958988947092e-05
creA	1.01427108422392e-07	0.00445019848040877	0.000241020185904472	4.32088812570588e-09	4.78770255767425e-16	5.59026941422073e-14	4.7971804112914e-22	1.29542585696634e-06
crpK	0.0114120501836573	0.00015000040097874	4.06669487455569e-07	0.999290342676864	2.89378297781955e-23	0.70859245023312	0.00019784352309049	1.91282202731643e-06
crt	0.404407702509683	0.975202830032348	0.426250484247491	0.376518562843672	0.0101661591347213	3.08115105139963e-19	9.35800782011353e-11	0.937815185227353
crtA	2.78352504911606e-32	9.00120815434364e-15	5.68349370290755e-18	2.95280810619844e-11	1.94484488008697e-83	1.53209824792162e-117	2.44160557261339e-133	3.80441081025167e-79
crtB	0.00916220084480038	0.150451160007554	0.0356584459523707	0.773905875527463	0.000243354166180441	5.26695645484517e-30	0.00734618970825174	0.890479617327537
crtC	0.665879946438146	0.0009844519540553	0.70284718852002	0.457807452702283	0.00745043295783453	5.69082964292084e-31	1.68957784700649e-09	0.0932491607959071
crtD	3.97393165951136e-15	0.00674997009962645	7.38344544816534e-07	0.00238668848090935	3.21421746203908e-44	8.03918988790387e-23	3.78106396694271e-39	3.53409656854178e-41
crtE	3.63301217718958e-11	0.518239628327515	0.000294417503767826	7.94353127469726e-05	8.00152655848007e-90	2.7411226482738e-37	1.51569017010461e-113	4.56323517785939e-92
crtF	0.509916412996027	0.698751779341389	0.368059284380309	0.580849816939708	8.34416712745988e-14	1.79498339646668e-20	9.06195874357225e-07	1.96206190186177e-09
crtI	2.58491759814378e-12	0.0855162435955457	5.49579355375832e-07	1.73100193919762e-06	1.20940591170095e-35	3.58582037331931e-55	2.50723515301439e-50	3.50948903291595e-32
csaA	0.851006206700064	0.196738784623643	0.409653293758118	1.36594745139787e-06	1.34055005154394e-13	5.06552700187618e-08	4.09999033950166e-06	2.18387227056172e-64
cspA	0.197945116135366	0.856464771247268	0.69500673556919	0.236359386523449	1.90175725061344e-20	0.338874104845271	2.86830052221324e-06	2.05370034939032e-22
ctpA	0.831539500093715	0.938980102408958	0.446780326807481	0.0726450581060253	0.0709230394433411	0.9557047250278	1.50760487028903e-06	1.24906009728779e-09
ctrA	0.000171565916161864	0.637246731377415	0.000220507174528376	0.00302351317264011	2.87951240019404e-06	2.30593819547542e-07	0.675927167149216	0.849101180139275
cxp	0.000479574028151898	0.196046436969723	0.0567778011709436	0.147091439156753	0.000561675702490461	1.68855322907517e-09	0.848051103385886	1.36628122066205e-06
cycA	0.116963139793842	2.30253398857393e-06	0.680254990645954	0.177429202250093	1.6027095349157e-12	1.14336173208561e-06	2.28307595600146e-10	2.33311374885637e-23
cycB	0.0209983415683981	0.491015465770245	0.109739714387277	1.61825471695997e-07	2.65704777336191e-17	0.00591355539084822	1.50882082341418e-23	6.8087862775003e-16
CycF	0.826131780330196	0.84226194500202	0.847133720423027	0.0933600446890707	0.089750850995721	0.766235056767661	0.492936205179497	0.000110034676538096
cycG	0.109737386658458	0.0298138590951025	0.00428557218410899	0.217839863860222	6.4060419205567e-21	1.16286446452232e-06	1.3653406313123e-38	0.0275514021904141
cycI	0.83622862510331	0.753673088761003	0.00124236782457537	0.311131998699357	0.841611602632011	0.0120827335100914	0.0852139988059014	0.637497465263684
cycJ	0.140045850777817	0.729700118028382	0.29403474530024	0.754097649629976	1.41589560244541e-29	1.3371386180416e-05	1.86054440145516e-13	0.000478748847841808
cycP	1.16227264134689e-06	1.59758025456588e-07	9.22094832942607e-13	0.00111982855328868	1.02900870408542e-41	8.48656159878043e-24	2.24519311041762e-38	2.74396707340853e-18
cypC	9.94297747905547e-09	0.0321852517236633	9.09603929175657e-06	1.44351173532892e-19	0.771553150132917	2.22065227886369e-28	0.108799244299878	3.56093659812138e-07
cysA	2.22628846954724e-05	0.000136746612504575	4.88063921800511e-06	0.349377630312181	7.17548323954382e-16	0.0111309697025272	1.31089594173685e-37	1.46646248655724e-56
cysA	0.194281194861569	0.000195717614635331	0.181600727358013	0.80075444566137	1.9525217486615e-17	6.02508533076138e-15	0.132406044229801	6.60708262418186e-14
cysE	8.70198494050904e-14	0.0136642652273822	0.000315976872643899	0.0317409967676339	0.403744863055848	4.12361249565959e-08	0.0277686923500491	0.00386198364033341
cysE	0.707462141909128	0.498105331601002	0.266704614302052	0.347722692933959	0.00487713353574816	8.07500650927831e-42	0.000861170296787277	0.119057384709483
cysH	0.00561563191191557	0.281461871005067	0.132759588571498	0.016948155666011	1.5016545757244e-07	3.38754897823997e-06	0.550771854220486	0.0136991301985261
cysK	0.00304297259955043	0.629644631581693	0.000834503069083262	0.948530619167014	8.53302186084573e-12	0.0388994120981773	2.89491562622049e-11	0.00951760933925498
cysK1	0.940157695665618	0.966642490440633	0.943743109468798	0.0287129024643125	1.81334787823639e-21	8.59604594915774e-05	1.4215933138783e-14	0.0106313662134324
cysP	0.724310406028753	0.954036036001506	0.501200681231047	0.525183314752703	1.82869166077288e-14	2.31398452923206e-12	0.00038692501504862	1.29562050215538e-21
cysS	0.0708634659145401	0.0422426699543738	0.0516006438285746	1.44204138509526e-07	8.00904324881701e-27	0.744478022744428	3.0002863620082e-10	5.60835995362977e-05
cysT	0.413383049871933	0.0523531284108305	0.0265107574399943	0.532236778275348	4.52696342231416e-12	0.000115529499067281	0.00516010300587421	1.32673759968637e-15
cysW	0.939612779411118	0.316736160434908	0.616929207460911	0.563164909235025	0.80722540018555	0.0383883265194791	0.00013945485118384	1.50289220356249e-53
dadA	0.395593256178239	0.0318824814124446	0.340086414411257	0.327776758289091	5.3407517045728e-06	0.00555449272259977	5.71223695850606e-05	4.25882166509323e-13
dadA1	0.0381336668927221	0.983354803362095	0.0304554246547524	0.0772872834887935	0.777588637075525	6.65308102636775e-05	0.484141840436204	0.00182062969835085
dadA2	1.48861494844178e-12	0.872962838360978	0.00695240372806579	2.45028992792673e-08	0.029131976285344	7.09067989601176e-25	0.0030332587632092	0.245353267193237
dapA	0.0003851339915196	0.161775271808076	0.201470482350707	0.0123886933552089	3.65919716583506e-11	0.000425590854727063	0.000257713407645663	0.000582959252172052
dapA	0.028599415979609	0.15135318276933	0.647146803991321	2.04998698783702e-11	2.53712549445345e-06	0.162253886268945	0.000636804792645055	0.0241044148030361
DapB	0.0528481880959952	0.00311481126424841	0.0581262720463995	0.147035353648598	0.0766536305296543	0.0891329537556351	0.789419978400278	0.563655531805952
dapD	0.381061663769729	0.313338164709048	0.0254416883980761	0.0317272124564745	0.0334408101501697	6.21447305026327e-07	0.000595882006048744	3.52666377326264e-06
dapE	1.51714291993259e-16	0.00332911544407839	0.958889739754222	2.53458012515017e-09	0.404569155634304	0.943889917987035	0.164978316489438	0.503287999105216
dapF	0.866950240064153	0.107043247234154	0.00309969363317764	0.526311424906536	1.7829923130198e-05	1.01541954355466e-05	0.0137078721386995	0.03363937649548
dcd	1.80015703509754e-14	0.330424122203935	1.11985680014369e-08	8.66986070415024e-11	0.00344928198890676	0.685362413586725	0.760401487984806	0.194894224938491
DCOHM	0.13076417461558	0.347331681184862	0.611256640892989	0.724970690188712	1.94264511041026e-07	0.658593102326725	0.000370077367862569	0.00377549843674324
dctM	2.05267420932108e-06	0.307289096629256	5.79385821065904e-15	0.0182601561585442	4.54293205468678e-08	4.12772713864368e-08	7.84349276668785e-06	0.0160513728118608
dctP	5.97009328483997e-08	0.252769498383187	1.26752811287707e-20	0.179021914190378	0.170312440462806	8.72435322929103e-34	0.405219095329855	0.397772563408107
dctP	0.747242912754766	0.552182006459751	0.428662759387149	0.015420534128878	0.228233053341654	6.23960052377205e-08	0.378824983284016	0.29820635473111
dctQ	8.36301095356045e-13	0.0571520470772388	4.82048350778908e-25	0.00010994531916714	0.000945612293962183	0.0694082753837078	1.33351697179745e-10	0.000506031626729796
dctQ	0	0	1	0.970861601276187	0.687324890566847	1	1	0.839168688316648
dctR	0.0921272815774511	0.39655732587854	0.515348488617112	0.00263931402329771	0.017176145708124	0.00538874467343103	0.665219691333129	0.0733221584893393
dctS	0.38878101871755	0.171639622793875	0.826552909509672	0.000653334421376406	0.000457084287070958	2.74023681313039e-15	2.82358518864983e-06	0.00444786198685792
ddlA	0.976315452165789	6.9905559251026e-07	0.211292733809309	0.000475346132224577	8.56167287814592e-16	0.0140487372000744	5.03291159761597e-50	3.02242254029049e-28
DdpA	0.00851269769885941	0.0612965406749889	0.993277031647775	0.00363701212787455	0.00229244267325764	0.000149000422854938	0.0382757101014531	0.00206044773964373
def1	3.16777922861187e-11	0.0854494988136546	0.0397874065018807	0.0291645018820541	0.00594437105912135	0.475542313023858	8.70531173103337e-10	1.44579702877512e-12
deoB	0.216717276021763	0.896550856894008	0.754941063203484	8.42625343392948e-14	0.00715173827733143	2.33621029709841e-07	4.77240249212069e-07	0.00940137458651848
deoD	0.698440112932667	0.314471619067347	0.997966745518651	0.000357101919536478	0.000954908338647788	0.0252525214357388	0.527056552356601	0.339344358488009
dgkA	0.64888221533421	0.929901589240085	0.0986845589611633	0.25488567168452	0.662308742566596	0.0144873687265884	0.356017536354578	0.00032352383591592
dgt	0.00473896251890056	0.143860059368736	0.0984629033436121	0.000122696393716242	0.140484528406312	0.0364869871224639	0.0349135397551617	3.97586982762455e-34
dhaL	0.420925723320206	0.475584612775138	0.534393464656552	0.444598312881476	0.558184257260353	0.00114781715958489	0.997656310533748	0.0131871228618075
dht	0.139293802731793	0.00302747035697798	0.707325655174214	2.07924246566152e-05	2.57557219759328e-08	4.5251081290934e-16	0.30390429691723	2.29336755127651e-05
dksA	3.52476390141373e-08	1.37478760111104e-09	0.194011533559931	2.73174103812527e-06	1.31545349805829e-31	2.13898481307091e-15	7.10342388464934e-46	7.46418483387166e-62
dnaA	0.379966811185472	0.195395048038274	0.000909327903203556	0.0931370545872575	0.450363354838432	0.575430735213882	6.36371117757146e-06	9.89695129521379e-15
dnaB	0.0229151036687515	0.949575507145845	0.301299677952711	0.00357762541317382	0.0714175139043205	0.00705062701771007	0.956349936218213	0.862894470201218
DnaE	0.000334476320939876	0.097473044162924	8.37766610010781e-05	0.000183992187901771	0.000235619634226226	0.438482142394635	0.00102966935352383	0.187788669724912
dnaE	0.334924882789456	0.106141485800367	0.1611621544578	0.00101165840892456	0.0107390655348659	6.35728284851311e-12	0.184400187876941	7.96828217211265e-06
dnaG	0.995397071125641	0.909786825802839	0.955774887848739	0.364675599830604	0.055896870365862	2.25300902760393e-05	0.931350954166062	2.77670608353633e-09
dnaJ	0.0386511681098332	0.00209321201119184	0.4623458272886	0.0320576300373319	2.35502677486292e-49	3.86688559736543e-18	4.80244652202271e-06	8.01487920649925e-21
dnaK	6.10253498392473e-05	0.0335583342748017	0.439920052448018	0.828854640008067	2.24167843755833e-15	4.93890344498197e-15	7.99935205609568e-08	0.195059987005644
dnaQ	0.0306528329673405	0.755412485564345	0.512292263972003	0.000252871900659819	0.000436107044044078	0.063221033112349	0.20564780759533	1.93175289862612e-20
dnaX	0.13423433478945	0.509523535539773	0.0119471694927258	0.418038178201568	6.63916413721791e-36	1.89832532233345e-11	1.58276201981653e-12	2.20470836837296e-48
dorA	3.99165261299876e-06	4.11644657508293e-19	0.0975682934693734	0.0303820288622876	0.00015302511247003	1.06228703046017e-13	0.535247023159336	5.16053401383953e-14
dorB	0.00228887341291784	1.1540648492805e-09	0.114959648252945	0.000146135783548276	0.000804425218299156	4.06253411440846e-09	0.639152470860297	1.91658836583455e-09
dorC	0.0284904593009729	1.5251711550405e-13	0.0107968902316526	0.39532122037982	0.000832404764816405	3.01868040162065e-08	0.542557328644705	5.53744205574568e-09
dorR	0.46783977911454	0.37637398265008	0.00545347148007647	0.00163758104948806	3.02145773230074e-17	0.00342620869660448	7.45105940385466e-11	5.27882665320455e-05
dorS	0.0659362301047106	3.89531530735196e-05	0.154915014729354	0.0203744567797873	0.122982460502639	1.0621726799054e-14	0.576166251623077	3.42809468284873e-15
dorX	0.387366910891457	0.0533176825943775	0.0034864174509466	0.768469002238842	1.75123691030278e-47	2.39900847000149e-24	4.14982233583725e-30	7.11628855853043e-38
dorY	0.00244025317456463	0.00223982949666978	0.222480463527517	0.735580827288418	6.89521847324773e-05	0.0102528886253442	0.306643053777502	6.3264402526468e-16
DppB	0.0983992340665246	9.27443260708076e-06	0.268560560165111	2.16478149116188e-13	0.670677663063555	0.972511780032986	0.79257870669609	0.0103400959554067
DppC	0.615274276781336	0.00380790208926755	0.958889739754222	1.26311881152513e-08	0.575264103869231	0.0957945310372899	0.560194797506069	0.403984101452369
DppD	0.105529680634028	0.371615385463294	0.714651921410495	1.17037344310816e-10	0.403930649022552	0.0133398487891142	0.354413810429317	0.84263653506113
DppF	0.0993749725199567	0.00515724361909302	0.289547847452057	8.60535715209529e-08	0.94269627021075	0.00654744251641234	0.568028471282323	0.0747825919125852
dtd	0.0101502738876516	0.826598507399065	0.217782925731622	0.867772794618431	0.000378555716287334	0.0108421162568152	0.00024419315113027	2.44427356783553e-07
dxr	0.0176139681490159	0.553173201212679	0.418705593766446	0.97601701007069	9.2578352682396e-08	4.09533826728552e-15	2.59783255976609e-07	9.03910323441978e-08
Dxs	6.54256095055446e-11	3.55312089103493e-13	0.000592656896031983	2.94819564664436e-07	8.08667990305583e-94	3.03969828885387e-97	1.02159591366609e-89	3.9876816077522e-65
dxsA	2.21449339764942e-09	8.55709094834415e-05	1.3943338864293e-06	0.0173695334964981	1.57240532444446e-18	1.97185064403727e-37	1.36625460892519e-21	5.69375073176378e-21
eda	0.230071643921182	0.0544838469173412	0.779479854473437	0.181507292198413	0.0297044723288053	0.933649034162229	0.0106887771588968	0.00010756789249285
eda	0.235082913850132	0.0587459558590872	0.954650927029032	0.228112838423245	1.84622541951776e-11	3.94746729982315e-16	0.0264066830296475	0.0213640369045949
edd	0.322140813859017	0.134125430988385	0.340086414411257	0.969700664831143	3.94968399405706e-13	1.01291735986545e-08	1.47095800996498e-05	2.04672083369695e-07
efu-2	0.802955311247379	0.270946364299602	0.468638101320556	0.280694172628815	7.54185041569891e-06	0.0107760862961208	6.94332885015959e-06	1.05996799543717e-09
ElaA	0.375880640502045	0.143448798472054	0.488151418459696	0.00355230320662455	0.785050604308459	0.115335643681358	0.758849770292843	0.240531947835512
eno	0.00829696366934171	0.875838505158352	0.000888529131042973	0.344868908689687	0.191612925831275	3.12294011356119e-16	0.00653902533892528	0.295700735970075
envA	0.988220661794467	0.423566851699641	0.263125873675193	0.265454520717403	0.0609612647889619	0.0101943638853728	1.34516201472263e-05	4.31396689472655e-14
era	0.00158106534056449	0.85229522712705	0.277922574760349	0.0572575190743026	0.383749647183872	0.923251895494487	0.0640455731013705	2.14807174552812e-07
etfA	0.00488537161622624	0.349516693812042	0.566876298325927	0.211923723090816	3.07906823765144e-24	6.5995764852674e-09	0.000155039811960743	8.00033891979437e-12
etfB	0.950169687888738	0.654412238400883	0.259826886486356	0.877687668935307	6.63351708942371e-10	0.00753590757332654	1.14275201694512e-08	0.776527954634558
exbB	0.0319619206428626	0.300748190980255	0.0443536013787413	0.0954547659362573	2.0982503776514e-09	0.0968472344275965	1.34296758699527e-07	0.608903306469031
exbD	0.00292033177400938	0.52647781255314	0.416042654594179	0.0427532546664334	1.02210738238484e-07	0.0405957684301382	9.86968659425842e-05	0.157741488185243
exoA	0.332607511222279	0.193691972710768	0.411437764303049	0.261858732351316	0.531506892140677	3.52009249188436e-08	0.0405146869491427	1.78253953558423e-05
exoF	0.000181176332738985	0.00425226792332686	1.06733530814229e-09	4.05141636149704e-07	0.579152094128806	4.15004822251875e-24	0.455264255402184	5.08801054354008e-08
exoK	8.41444785086869e-05	0.124051180523025	0.506546333160248	0.0195421736317551	3.61290124319945e-05	0.0104473096224179	0.000745312783219085	0.0202336419294417
exoL	0.829742468394002	0.763057277896917	0.321470378740012	0.541187423455826	1.66257778281247e-07	6.28562463682451e-08	0.585952795562609	0.00245749548541183
exoM	0.0440777702935768	8.58792070267196e-05	0.928840310184675	0.971127616185389	1.05970665465395e-06	0.174543214644971	0.000753882665778115	0.817322731904452
exoO	0.0465878924600244	0.0016810833759415	0.17252643751263	0.106878339038729	9.16787883036879e-07	0.00118728248774392	1.02691597598492e-06	3.85259898077617e-11
exoP	0.215705402960925	0.163971330181014	0.137229976250354	0.402208759785627	0.000577496781496445	4.05845299004485e-30	4.42155003846594e-07	0.705632193195384
exoQ	4.47682499242105e-05	0.880234018931677	0.128426509392465	0.682451169571272	0.000686522478163271	0.00473237382679169	5.49028114720555e-14	0.00191317004768545
exoU	0.207309231606264	0.594513026781561	0.613597516086	0.115713296112999	2.11154491224082e-07	0.608780710997039	0.000626993004119911	0.420524821921087
exoY	0.0482231030754761	5.81694641975374e-09	7.75679328909231e-07	3.77102725448451e-08	0.2435043591785	1.32740204911965e-15	6.22336837333912e-05	0.00917807218794599
expE1	3.11304808372614e-07	0.508418178942547	7.23406203924543e-07	7.68387861348753e-18	9.49045643342902e-21	3.90130596286023e-12	0.00109601711209132	4.65047242550434e-13
exsB	0.294167504131132	0.00113701999380378	0.4784759703403	0.655974676591446	0.12117795049159	0.0620119879951795	0.220592105681423	0.0257210278016589
fabA	0.000102061217871586	0.139190406516696	0.803862930955697	0.91499312213552	0.0496158581007326	1.32675868245214e-25	3.90036048669403e-09	0.000271447036532104
fabB	1.01715151667421e-05	0.0403637828218228	1.08627423575996e-05	0.0642517773836432	0.00029089948603702	9.57187821871162e-15	0.302785489104898	4.82398025766788e-16
fabD	1.81937669235143e-05	0.888607212699323	6.25917125177623e-05	4.9016939193633e-08	1.91102174288255e-27	1.51136708909746e-39	4.84811339732673e-16	4.5316741180308e-09
fabF	0.548842551900045	0.210023297773279	0.797271562072171	0.172646317042072	0.358131784886891	0.00195382418729968	0.00706369265327077	0.00265129379568365
fabG	0.021822628886391	0.709305519951954	0.10097266641603	0.837077990391759	0.00478740674727868	1.33148320406451e-07	0.000225240213689457	0.515935662014828
fabG	0.575211770530151	0.67214349528401	0.613739532302026	0.600231195985625	4.30699321974699e-09	0.00492163761104834	7.7605940131319e-13	8.77148069026266e-30
fabG1	1.00403915289889e-06	1.9901649769374e-07	0.00464549791102733	2.78388014126744e-05	0.533571668343943	0.000509887402610459	0.950515409279914	0.00884413455432926
fabH	0.380946303002912	0.0708188222557638	0.0692089292924275	5.36807778024477e-05	0.439673609648524	0.281979695475689	1.0414866785811e-11	0.0101687635133031
fabI	0.00648214363465205	0.873731329522111	0.263125873675193	0.0117637446916056	0.625485219375213	0.0301070915748754	0.251019055985017	0.9712064792402
fabI1	0.602935435097062	0.000328882094831588	0.164153683729719	0.269437196429301	0.116022393288326	1.26679943700372e-11	3.02503619675339e-14	0.650464816723737
fabZ	0.0109824597939958	0.000246558563844523	0.957525027634592	0.655675448495058	0.00221359802292933	7.39104058964989e-39	0.0860972506951479	0.00420830501199955
fadB	0.739640624324188	0.627004529116275	0.822020877733227	0.000180710673789443	1.94983916678163e-16	2.64650847537939e-14	2.07332108327561e-05	0.0450271344653637
fbaB	0.00803831415644117	0.285853609067962	0.259819841515415	0.304122280884787	0.0380878680106176	0.000135605694045588	1.59481137324086e-05	7.65494559246298e-05
fbcB	3.19181680435883e-16	1.89632447627355e-05	1.64670428721317e-08	3.55036352580247e-15	3.86754158782995e-31	1.74461959710425e-141	2.79116088954424e-55	4.65193517261535e-65
fbcC	0.177518352748436	0.00021038760735151	0.0305519704181677	0.300967892525627	5.29191425550177e-55	1.41936463165305e-79	3.85262265148635e-24	3.21605517990798e-51
fbcF	6.04978041811301e-08	0.00697031636630276	0.209694302721486	3.34753253229789e-05	3.15574402830401e-24	8.77121398358046e-88	9.07533089643093e-34	1.60246103965371e-43
fbcQ	3.44222714718339e-05	0.156136279418996	0.730319364174835	4.69323486252092e-09	3.61233234166538e-54	5.59265326705142e-136	5.89046413431008e-102	6.07772856520784e-37
fbpB	0.00133661998316148	0.129620697340029	7.73200225710015e-26	3.86238340552345e-107	4.38219260921343e-42	2.15679726323708e-37	6.05793996931097e-34	4.19862694990375e-44
fdh	0.728947496793213	0.479486081985274	0.280892015369681	0.145302844837914	0.376059272445429	0.553647751273499	0.0537042573905841	0.000324355322465426
fdsA	0.14269424537966	0.0839865648945516	0.847133720423027	0.622944799978162	0.0205957390170131	2.10637905546605e-24	0.00120441470644284	1.88080854403759e-11
fdsB	0.860152805067928	0.0156080121240941	0.642743756409785	0.108555251343009	0.0119341044060881	8.34282237115675e-15	8.74338233239126e-05	2.74625077451758e-12
fdsC	0.931802594396081	0.087805161743922	0.86084119748915	0.359868551963216	0.178083180883767	0.000136557835797598	0.0114429997403363	0.00122824534472112
fdsD	0.0348853628572208	0.997066496718109	0.989765495308827	0.148003747781389	0.0971800418547417	5.82200170795186e-05	3.64778944973659e-05	7.32455380392264e-18
fdsG	0.0212341630029603	2.46645752868792e-05	0.0114873013168435	0.821689791039399	0.134639840314507	4.80185128523813e-14	0.511047545084618	1.82030809243875e-10
fecR	0.000537679970962541	0.0572697999868866	0.942444302740647	1.14789664862175e-06	0.112396390320461	0.00075001279020443	0.667770865818035	4.45074202098137e-15
feoA1	0.000123454296230663	0.790013619345604	0.0878922706618186	0.0705423605512985	1.28612175403719e-21	3.49200519023918e-13	2.3576514202014e-17	1.61678083814041e-19
feoA2	7.36249471444603e-06	0.0179629394939631	0.054092910110558	0.623074617472216	1.92616586987016e-28	1.33919544312208e-18	7.86128466139492e-29	5.03952579444677e-16
feoB	4.45598322972245e-06	0.0735387319454903	0.000158946308566407	0.0871831151029431	6.21531909169932e-20	1.63010812457833e-31	8.7748360935386e-20	6.85484662637533e-19
ffh	0.00757908612841901	0.2163031240128	0.0170820971726074	0.00446040952895459	0.00380472911175192	1.09976149270968e-08	2.54632222732042e-15	0.133799284121544
fghA	0.719182823007706	0.432534052060239	0.728744968500537	0.00766365128688376	7.16495334250416e-05	0.856136638835076	4.71946605050827e-09	0.667722970007588
fhlB	0.675133912845143	0.184845694680737	0.355385039013236	0.0536043556146486	0.508620761933342	0.00105839816475965	0.0653859372112614	0.000164905576541838
fhuA	0.81318887101131	0.0554404597496538	0.266296488274913	0.0523374091518934	0.00363181249114567	2.94035482677615e-24	1.37360650333479e-06	0.250671320817551
fhuB	0.982710458798481	0.750479381240379	0.119455914781549	0.486031361313944	0.000832285211368022	0.109688673369811	0.00741566742532626	0.239184977615633
fhuD	0.632314646653785	0.208543923265381	0.545952642307326	0.590585657153246	0.271438330563232	0.268466644311106	0.196730600412852	0.112612311344952
fixR	0.0957392166596479	0.268029220742255	0.417812728168816	0.67779252882548	0.0846168715202935	0.00609599531412451	0.729835777039288	0.376409649653728
fixU	0.572644255810863	0.545097212136109	0.59406228104213	0.475670322902647	0.401083209114211	0.0303022358442683	0.900616249362446	0.393531689550886
flaA	0.156883942736032	0.641030275534197	0.278809413535142	0.960284480265408	0.100405079128419	0.000386017362644901	0.237220505589566	1.85118561416566e-25
flaF	0.501738805091213	0.113395000382774	0.645457742731218	0.127772165711402	0.0270245069564149	0.769724206713438	0.0549409112737856	1.26617531512099e-19
flbT	0.917086595458227	0.0854494988136546	0.893184328684236	0.339874011730439	0.161010729314528	0.995173695362045	0.337208371665175	0.128306841080219
flcA	0.669727069717749	0.462043030996318	0.16154505626091	0.192910088059335	0.572220169619062	0.0459226026302881	0.0192143581158719	9.80837580593233e-09
fleQ	0.000260215448113234	0.133621736039789	0.559570783138563	1.41591624728804e-25	0.0222327755407943	6.46039273956587e-05	0.794472807410625	1.79634030038005e-13
flgA	0.0148401566447865	1.52881792557254e-10	0.407226288191921	0.0314793051896553	0.298647111629394	0.520323269007996	0.39580958828377	0.0102720295692559
flgB	0.0720990650034402	7.64036906253475e-10	0.403133767831822	0.0329744944834032	0.0354506926502996	0.275323548990786	0.000296130305428826	1.22977509886315e-11
flgC	1.62841152309751e-06	1.07035321961652e-11	0.80259307634317	0.0847972167640328	0.0458264349203	0.0119301429925425	0.00157706248639833	0.00761893241333609
flgD	4.02998187613242e-06	6.3461703424486e-22	0.25441483457348	0.000846672559278104	0.2205870126527	0.113569764758065	0.084102808309182	1.69025124361677e-05
flgE	9.07068446794157e-05	1.45044208988271e-26	0.613209304147178	0.00170193264985462	2.14945596294167e-21	1.69186423067777e-20	2.20278424861354e-21	1.79634030038005e-13
flgE1	0.17193525774776	0.476545784874619	1	0.71994249445272	0.0143051500116616	0.356118896110687	0.615795170010193	0.0561298421917386
flgF	8.60032960818515e-05	6.51637014692887e-16	0.410111327683154	0.000254880315282744	4.18428934885104e-14	1.8387409352559e-05	4.29039875079077e-17	1.08427309796658e-49
flgF	0.152031536647397	0.497174860687287	0.527005516467667	0.975524638341766	0.939026494578524	0.0113670910802918	0.13317769958766	2.84792681422988e-09
flgG	3.88218525944384e-05	2.89625106832443e-18	0.0275225198220919	0.00384710237193284	0.141613567339209	0.0540240936253538	0.000177728621056931	7.93900439050099e-17
flgH	3.39604686930894e-07	2.23890153275266e-28	0.0356995648668145	0.0204395774327168	0.00694076211489335	1.17793684063755e-20	0.0878228162389163	2.3708522010297e-10
flgH1	0.0687418838747288	0.545097212136109	0.801708856003461	0.804523637797055	0.995210587554886	0.123607681901889	0.02733576777062	0.007629149801782
flgI	1.35036777278999e-08	4.7232171896255e-25	0.00188763621399625	0.00757755753124515	0.323706691711172	0.0189510235345156	0.192325262137459	0.961450060785466
flgI1	0.52715765740549	0.0977832014428533	0.564441185213658	0.97967048026668	2.89448530271614e-10	0.950380288304715	0.176305825020359	0.852411250103797
flgJ	0.00600589743610771	4.75512966623805e-16	0.166397716607249	1.50241732761096e-06	0.112601378267513	0.238516849147853	0.14453768491196	2.33144080184577e-06
flgK1	7.09889118597215e-06	2.47596959424453e-26	0.517488190956551	0.000153811170729818	2.39566042366503e-06	1.07101978551649e-10	3.00519634958423e-11	7.80072702357355e-12
flgL	0.000711357167440805	6.06258581014586e-34	0.734102685994776	2.73980251076997e-07	0.496430936539466	3.26252033058244e-07	0.502606040224973	0.0585679726138846
flgM	3.41921654039257e-12	6.53917601528962e-21	0.000589207269668453	0.168724108239485	8.49135097010879e-06	0.00441642777264521	0.2719885874763	0.000215936538701169
flhA	3.3701353815613e-07	9.5811250372901e-42	0.779479854473437	0.000562560675654146	0.000388193638490267	5.10587701397138e-10	0.254482815656104	0.028319093733522
flhA1	0.725329994038093	0.321848739771059	0.0826189239112703	0.304762696933736	6.94149749704359e-08	0.0133751393154786	0.231810592575988	0.181185055277062
flhB	0.000315226858258587	3.79552795118419e-07	0.926493990918963	0.0932727894215714	0.205937262625893	9.16664437100824e-06	0.74492402836776	0.754738953593627
flhR	0.00012558365710609	0.795588444244577	0.00138403551484668	0.528073617209206	0.609075644214517	2.25348716836718e-43	0.118405841212587	1.84435230455314e-20
flhS	0.00994432038833172	0.839846295024102	0.112743114101235	0.991992209860749	0.729340705717424	2.70154728600649e-14	0.43846620086671	0.483868141220947
fliA	0.000119424362898654	8.56917882115652e-30	0.0263457246388333	8.66978709830017e-07	0.591087846798382	0.0940471021126398	0.0662429221512881	0.173401938487092
fliC	6.01520435180459e-17	6.33534543476643e-32	0.000567949326583901	0.000887395966412234	0.118707217660626	0.770978842066727	0.922854918827036	0.37318735113026
fliD	3.50536150474106e-15	1.29620968862175e-29	0.00492388926647285	0.0109751326144321	0.0389557222204392	0.969964327398207	0.000567433455203424	3.15080385495262e-23
fliE	0.0227837806098921	0.000125361401257819	0.045234822578635	6.99546754582951e-07	0.460921603474991	0.00328553236485784	0.0242172499577354	1.07469182957842e-06
fliE1	0.915422846852142	0	0.019018728559605	0.386384260178263	0.535842974254506	0.48287602772567	0.808658088114439	0.179998725871787
fliF	0.150118602871547	0.000381907688198909	0.290427065678148	0.000244871691943112	0.917300364565761	1.37655605821982e-16	0.255673183807464	0.873217129175222
fliF1	0.000111597884579773	1.86064790261886e-08	0.0182059773223664	0.000868175366637299	0.24292124408327	3.24795222193255e-06	0.956349936218213	2.32116994796509e-05
fliG	0.0888296744166	7.81547765380429e-19	0.820119261808992	0.0251692416267079	0.0689619425752186	2.38419093109887e-05	0.53937178782403	0.0457521102493028
fliH	0.42800690245091	3.49433640591679e-16	0.424045193550439	0.471110088161059	0.565583917819101	0.000235139703178007	0.428125559573106	0.0247871202251603
fliH1	0.631460338475129	0.403017470335971	0.647146803991321	0.0839517267183763	0.965787908909014	0.259637105565531	0.326392893697785	0.0681669839828034
fliI	0.311152842382014	7.73599100973541e-13	0.595427304855235	0.49288522647363	0.994917756778644	0.00226570834969947	0.206566513350792	0.568209250092559
fliJ	0.366102924584285	4.02439159556041e-08	0.427010455178589	0.968069818842408	0.830311104567488	0.00745395974056581	0.293382189171316	0.960649891794888
fliK	0.000835689455956112	2.6073897870871e-33	0.949597361680709	0.000976966685256182	0.232845065968115	1.30215771154783e-06	0.273447727012148	0.800307920016418
fliL	0.000161590797972468	6.96720277662882e-25	0.707325655174214	0.000175427991956879	0.0569509926873911	0.134131927103932	0.02434003770382	0.0319146797608516
fliM	0.000766176857585245	3.88408629921439e-23	0.808196525794174	0.00418454100872682	0.249612799100572	4.05468619984306e-07	0.841642941043794	0.780985554811448
fliN	4.26158470572724e-07	9.12196922627822e-19	0.518018925634463	2.96914597679179e-06	1.4150897240566e-10	0.0926379634871018	1.48676959922669e-07	1.47006464840974e-39
fliO	0.000250992910064684	3.64204418425493e-18	0.477584042164902	0.00625817644698262	0.156078129478806	0.00156076328447134	0.375852885703997	0.00168283620800101
fliP	9.88246465552175e-05	2.82590330412508e-19	0.279562536247896	0.173645929000243	0.408340741975669	0.000160517389500522	0.742142211537401	0.961282246810425
fliP1	0.332607511222279	0.823441769038845	0.201037774877644	0.660812865739933	0.933726083429341	0.816613539279639	0.619239782100619	0.415742975686928
fliQ	0.0985112996213831	1.07146346692134e-06	0.0379900683991395	0.262760184527308	0.0185535974917223	0.188819028035808	0.428191837604651	5.00829962678781e-09
fliR	0.00106788493885378	2.23789464018312e-06	0.916633129412491	0.178448141903911	0.000107279747733604	0.895640462986538	9.92841742071872e-06	5.20579863608807e-10
fliR1	0.966939121226975	0.59608925586441	0.630637933365228	0.634755260543639	2.24190371980171e-13	0.36432143756526	0.00102937998913516	0.000652746049802123
fliS	2.11026432433521e-15	2.71833077127785e-18	0.00424149798812291	0.407147026527344	0.00252426845496686	0.000705058011374241	0.0178001202523247	0.000197310270228881
fmt	0.429542329576169	0.717841323815598	0.0462189684925546	0.758293902326179	1.13385081878837e-25	1.22995097359655e-33	2.00693687283802e-27	1.09657709990899e-88
fnrL	1.17353547855397e-08	0.150900409957157	0.0419734478945994	0.00195844955715697	1.64001217676806e-10	0.149963592734631	0.000164236782924076	0.467110777659045
folA	0.0124480008954198	0.661137042361012	0.383186777306877	0.212431675717686	6.98337312196775e-08	0.0141437846091944	9.11482666024386e-08	4.56255451858372e-14
folC	0.000144807549194179	0.393577032439392	0.00415778686080248	0.104532822565585	0.105859551286967	0.00526371251644741	0.136311655455777	0.0436657932046659
FolK	0.0109025095198603	0.374514603256249	0.175115316456612	0.357713472340767	3.67326663173066e-08	0.339629628491449	0.359352965658222	0.142807824428627
fprA	0.676280946985559	0.648604158370893	0.559623544573373	0.274764722212372	0.0156172329923953	4.71826489720736e-10	0.66762571920809	2.28651069951175e-09
frdB	0.947549028322527	0.69729305896768	0.897701799183919	0.518825050892351	0.00054987561817381	2.83942031616148e-07	0.917803680481561	0.131126080077186
frlC	0.235477075220909	0	0.799848826375094	0.256260047375621	0.563578675036966	0.0898259418013149	0.430297514718901	0.494254199026727
frr	0.000824018341192191	0.181703995344776	0.616929207460911	0.28608674830426	1.40186686256618e-11	1.24810702530963e-25	9.68748766803724e-07	3.44623089161202e-14
fruA	0.107037053738983	0.793065089857816	0.560007818217398	0.000159412841959488	0.535842974254506	7.56780985804648e-05	0.00265540536344414	0.000830490187780687
fruB	1.634316287204e-09	1.12162366687707e-12	5.54743750403e-11	0.385436052461921	0.610773610981732	0.0448758035100611	0.0437742725484872	0.0615381798592023
fruK	0.918535627354769	0.88819001991982	0.901044614801913	9.09800127998763e-06	0.651239231895038	0.000351072636180389	5.9104721807408e-09	1.22678239698926e-09
fsr	0.706915791659871	0	0.470878149690862	0.543267871368938	0.00813772535990621	0.184966505987076	0.470636013012571	0.015580046034497
ftsA	0.000584174913851246	0.88007444706826	0.00778678962386568	1.10741529911266e-05	3.6541211969419e-11	0.000380024416750496	1.52154460077472e-13	3.65037996232103e-07
ftsH	0.00021341389044833	0.135667460511381	0.185870052715346	0.456543472192647	5.63762076329606e-07	0.000784295131806526	0.777977833626214	2.79844273631706e-05
ftsI	0.0104334316747029	0.0416780927116718	0.847133720423027	0.64426591134111	0.182639319382104	9.86005588696606e-10	1.92708337388284e-07	2.08806876771632e-09
ftsJ	0.0326092645465185	0.00996010605418779	0.358981919482707	2.8670778731945e-07	0.00111918081857658	0.535226242506359	2.89907826052373e-05	0.381166103690755
ftsQ	1.30371522173958e-05	0.676916636972358	0.0142354314657636	0.000135247676172924	4.17163726878119e-17	0.477362576787683	3.19883857137307e-11	2.34874544900941e-06
ftsW	0.375154218765719	0.181647160019954	0.233029717594667	0.756572849444264	0.503017266238506	4.47146977149841e-13	0.611143249736072	4.15404810380996e-08
ftsY	0.939878315138918	0.727134472126105	0.609197478578596	0.440366837289287	9.85796522582279e-07	4.54050888991602e-15	0.171701872875202	0.0478601675277365
ftsZ1	0.150542119600536	0.667852592813317	0.630637933365228	0.703326224721332	0.0147407749856519	1.62316013805282e-05	3.58114183897022e-08	9.75633119406007e-16
fucA	0.314742290566865	0.0124085512582823	0.790553342478314	0.0311111759343823	0.475939736199256	2.98167159526496e-05	0.605958478779443	0.0664183143976204
fumC	0	0	0.785111601222758	0.660328172584019	0.624697942308048	0.751417545416501	1	0.56732946514392
fumC	0.012849427470745	0.8095533112168	0.044184825721308	0.005268852626733	3.71645708359806e-50	0.571086856638657	4.79269155954808e-23	5.57053883196815e-43
fur	0.954138811743427	0.890567128957494	0.0015672521941364	3.27710667780192e-05	5.59447172371904e-17	0.280131215978978	0.0189721682084902	0.000136773784623426
fur	0.0820970362176833	0.0644634522793695	0.167462990607691	0.984257052858365	0.000160544797958863	3.90270619155037e-11	7.25266196007113e-09	0.072462788791738
fusA	2.95829852561978e-26	0.0280521695456272	3.60534884975659e-24	0.394555182204859	1.02679643849015e-12	0.220199130640513	0.000690664754845406	0.00295313025068563
fusA1	0.00167666814858403	0.342872109502172	0.00050931787547467	0.014382624289424	9.97340452568121e-12	1.75726651601475e-08	5.68919105370953e-14	3.86493008488638e-06
fxsA	0.000361574943091027	0.674923080865338	0.138385177978016	0.0760017481710644	1.41341885689624e-33	4.07957695972843e-05	5.54246255190969e-14	0.0448698322755657
gabD4	0.220803963356233	0.0251636147162417	0.414478130628737	1.39256998603937e-22	0.931173406822811	0.0453033492313028	0.98512814053995	0.459293121697943
gabT	0.0192211322490203	0.715887660457576	0.517474208699068	0.811865907428195	5.23633206553276e-34	2.20470219584427e-11	0.00010422207838511	0.121611060329474
galE-2	0.0749794532057335	0.939847097200007	0.00749419502849851	0.00227907840600237	0.143895508659205	1.78217768919792e-06	0.606814250437872	2.30431980847989e-10
galM	5.18259985886225e-07	7.59353381808413e-21	0.516021721609458	0.516458962276178	0.911001041046271	0.782758219540112	1.07693898535665e-06	0.94833064412764
galU	0.439367179467532	0.71307671477444	0.619767268479532	0.115468147869153	0.00530409345953622	2.22026739884961e-14	0.576925698246843	0.00085795780827702
gapA-1	0.144552619613325	0.000169803822576638	0.000395043861951148	0.683148734262258	7.34954946120997e-05	0.328828504589596	2.63373180939825e-06	0.000119725014818485
gapB	0.171960938462997	0.41376918711582	0.0627928049576434	0.0286131386362083	2.59691276266151e-15	2.30999158347844e-21	9.56070847117115e-25	1.07804078873925e-11
gapB	2.59640733976926e-48	2.38028788663637e-39	2.90669973256492e-80	4.53457366304392e-91	2.61775934267454e-10	3.61906669719071e-17	1.62644703301808e-13	3.47161770880185e-19
gatA	0.000192405812444018	0.456328572756779	0.114573780105285	0.00679418158369694	0.000685002787606107	0.484350046945628	0.076351511809532	5.70598322314436e-08
gatB	0.523340643609768	0.990079015749842	0.510008524019597	0.0365685643513362	3.39416092108404e-15	0.191816560485332	0.00168733016146703	9.66141285282344e-15
gatC	0.688912976386335	0.0256951135832667	0.0151102563538862	0.0062136714351476	4.66577194271447e-16	0.00708026343193942	8.07141620803552e-10	0.0593340481791835
gcpE	9.38221389808822e-14	0.00560800743163377	1.72181758564891e-06	1.27417645818878e-16	0.342999586760109	6.03448694601773e-72	5.76324014083228e-16	2.94579335148661e-18
gcvH	0.0270287309416493	0.213205768079086	0.520530056656459	0.000690448703528165	0.000292422664113947	0.533813726995114	0.447666618762224	8.19757592893422e-06
gcvP	0.22519498845825	0.0331902469849971	0.858422008744884	0.00597799539676464	0.0111484968843316	3.44104763264043e-07	0.0724721989073128	0.312321028550423
gcvT	0.0937628173164171	0.775082644143289	0.395009514583718	0.825418119757055	0.0272852309058253	9.23813619605742e-05	0.00809038596320093	0.64079188207231
gfdS	0.535214600738822	0.931777762026522	0.880663873066606	0.0569979672792744	1.79665395949742e-28	1.78356145556654e-11	1.1530031342584e-23	0.00101507461619826
ggt	6.62017987215318e-21	0.000505720084613043	2.24518259692417e-10	1.07181464955093e-13	1.51264825029479e-56	0.148303858907486	8.09105340489035e-83	2.36925376364447e-66
gid	0.00716746062963769	0.000473934867771732	0.000389419287714722	7.1247003913566e-09	0.00411038436925393	0.0018649023275365	9.69945641350337e-05	1.06958958494138e-10
gidA	0.160366933973728	0.41376918711582	0.946092459374193	0.11866164257255	0.881683817182576	0.0311728491756671	0.131409195234277	0.124674395915655
gidB	0.0376355923256166	0.447096183898494	0.617157656446138	0.0350703947221521	0.664520682493644	6.49999075112392e-12	0.0349383907842294	1.75619403734023e-17
glcB	0.0436255345411611	0.629564802927647	0.00577454973346078	1.84032066799949e-06	1.43799621448473e-08	4.5800266240196e-44	2.73891509914252e-21	1.78261398011837e-06
glcD	0.450624971124417	0.000492414209975472	0.838484835223548	0.666477802812157	7.28759949320107e-17	0.633987396567172	4.36940328213193e-07	9.48291940833916e-13
glgA	0.99499296018527	0.320052415234235	0.995451628461868	8.02443096224937e-10	0.0128207758028223	8.38381907469311e-37	1.75961531118465e-06	4.84671553558047e-05
glgB1	8.63000788284573e-06	0.0964449963381123	1.94726320507829e-12	4.9628842871261e-14	0.000631067218679066	8.17333924375558e-08	0.00215739711281996	0.000316526253222327
glgC	0.10194791586627	0.00955878319247908	0.338237712080361	0.0146132917041422	0.308707799310385	0.708416003688609	0.486232260271037	0.0357884843655397
glgC1	0.00629891735527994	0.0142731673642012	0.0210372443399329	0.836345597519981	1.51511316133436e-26	0.25493365292968	1.48369382462232e-16	3.8291459723868e-11
glgP	0.291662565113642	0.000484451271298893	0.708004766154889	0.000128596258368593	3.13636112267533e-29	0.0044503052217014	1.43363969169166e-10	0.0530497826601284
glgX	1.26025552299778e-08	0.00273473984861359	0.0468759203177959	5.14615928700646e-25	0.994290610236913	0.0747321416499708	0.874581554763562	0.0220175356570033
glgX1	0.162882936982913	0.775272685650065	0.739707938361956	4.35387395393028e-06	0.0251229626451939	3.53644875071035e-05	1.10271609126333e-05	0.0327700708419123
glk	0.0613479769794245	0.652480330594078	2.76093090925853e-05	1.47555517718715e-05	0.0864123187268059	0.104390219072461	0.0911393479942463	5.279997380499e-07
glmS	0.0177344331197357	0.37637398265008	0.517488190956551	0.00291779251469877	0.0129468986095506	0.000108316827591894	0.119752890839713	0.103736559955849
glmU	0.287524103744242	0.652671647089171	0.936028097378896	0.0471361821581066	1.52605527853783e-08	8.09392930568662e-15	2.20985431520194e-05	3.54534834475494e-07
glnA	0.108176680517191	0.627004529116275	0.872601114490456	0.200189651630473	0.0131295859756031	0.00246344051152983	1.63557117825157e-11	0.0202031022083673
glnA1	0.0625476233615684	0.391967072116391	0.815696000542981	0.262760184527308	0.895197379466911	0.077439593153594	0.0341538120882393	6.12120149914599e-10
glnB	0.00170951197903058	0.0113916941442574	0.272315467403444	0.613067255771657	0.00300450139165751	0.104288165989948	0.195248598287545	0.860188959325706
glnD	2.02249884288118e-05	0.0209346237625184	0.00890615191595202	4.17371505400952e-14	1.10052816818823e-37	0.000612749724578301	2.15418743265724e-25	0.0476468604025548
glnE	0.00115893420477415	0.584220648796931	0.0284193049216183	0.0084967005457844	0.00359039486497747	0.690806154439998	3.87142838586155e-05	0.274237427639987
glnK	0.12983636413515	0.0754910632675931	0.0430390110531953	0.311224521046111	0.389215622249967	0.407779586474317	0.903979405826655	0.0191925951129768
gloB	1.02485706878781e-09	0.486088227725518	0.00210652756695783	0.297638942884705	5.88486367645981e-11	1.65530516412099e-32	1.61532631033915e-15	0.127935708964148
glpD	0.106049390789583	0.289395672216156	0.406213731881276	0.0790767968821166	6.78766497107629e-05	0.0657757117737674	9.23284088029034e-10	0.000285247122102799
glpK	0.0504951114565056	0.0410135116632224	0.00691029508696573	0.602573755922231	0.0715831594644736	3.22618380754145e-05	0.7320894814848	0.48406725440194
glpR	0.134534880108929	0.0603905709423764	0.0178813055043519	0.0242220967841745	0.808661693278738	0.051662556314192	0.212604075411678	0.00615696064026685
glpR	0.288408670218915	0	0.897712488354152	0.0190324532724181	0.0869724114716782	0.0685308353443286	0.749204703860219	0.483868141220947
gltA	0.17848774845824	0.342604944533854	0.230985751992783	1.52813827009699e-15	1.23798905474379e-17	0.208261619993681	0.0176805441272291	0.0856322277719188
gltB	0.140645691138984	2.58517140466694e-07	0.000218953587015371	0.648012247668753	0.0517641415472011	0.0261315846525445	7.92943817111301e-24	0.0231535919701593
gltD	0.0374189826709702	0.10482585162473	0.255903281040942	0.019925924298536	0.900576379050119	0.0241843234273706	7.78527685458113e-08	6.44384323806489e-30
gltX	0.00131039515777492	0.0121257916155325	0.193738886635577	0.00613267219182945	0.0167031601949646	0.000213697034983111	0.504960270245661	0.0128071607511672
gltX/glnS	0.12236977567242	0.808650478426867	0.0326415104307057	0.00267923185817004	0.0988371815561818	0.000765956816292946	3.67074302682548e-05	0.565616847006111
gltX1	0.00547315195380508	0.041654771196256	0.093999043607089	0.00194341130185666	2.4708382587314e-95	0.00083564536941073	7.85523221070523e-77	2.47485370357936e-52
glyQ	6.0638660512027e-08	0.812936310634517	0.000382246794632012	0.134269903504111	2.88362239209479e-05	0.575430735213882	0.0121202838657564	0.130963635335661
glyS	0.0220604595662424	0.980683616685374	0.468734375964296	0.61557196420353	2.49844367019814e-07	0.00665305325355401	9.07717264731042e-12	0.776834083952677
gmd	0.99499296018527	0.000473367059190903	0.104303370159436	0.636167374276551	0.0760110768069076	0.0032473790318939	0.000147622707926557	0.932529023107608
gno	0.388451188755166	0.380044490955136	0.0285536387919948	0.00742278221893137	0.0241578098214484	5.2737986069334e-05	0.620910340898793	0.0710308165895718
gntR	0.0267505072967222	0.768908753631346	0.136775379699014	0.0159461326454494	0.00201553609154556	0.340884426010282	0.42968291680886	0.98044000057919
gor	0.000147432594272211	0.638716279679719	0.951451101599082	0.00134297888938979	2.40138953356944e-06	0.00632424996612814	3.10898916793032e-14	8.87797348351525e-16
gpD	0.431303572161826	0.601161116627095	0.00520004936318903	0.314137098667145	0.990411841604484	0.117444008653768	0.198812787801694	2.22930402723101e-05
gpFI	0.755885094518349	0	0.955774887848739	0.961847456241779	0.318086141020835	0.0864965977777959	0.130030294313939	0.139442419635751
gpFII	0.510741373936217	0.781205581756349	0.985755899367189	0.737744153212003	0.82673650180098	0.200587785449674	0.525811878120645	0.020285801088945
gph	0.428589740097672	0.659098651350485	0.0383672284184623	0.0613756400937459	0.00275789998048675	0.483786785249672	0.00745832192277884	0.000786045266544217
gpmI	4.44956772210742e-08	0.447774653862864	8.60619647602917e-06	0.0427532546664334	1.83129105854264e-07	0.509115292341293	4.37806134700804e-05	2.28607205530213e-08
gpt	0.0502857672000743	0.564107727022154	0.351722357550613	0.736473843010396	0.0220512329340948	0.00553773780727922	0.751323591269711	0.00822824721627352
gpU	1	0.541066440429522	0.0650330717590212	0.31292451788138	0.945775789362516	0.259637105565531	0.730912681837676	0.349389260310517
gpX	0	0	0.621735925919462	0.167463603995384	0.408298654248564	0.885633601694777	0.560843057321671	0.383290456348953
greA	0.00994432038833172	2.29712434076947e-13	0.880996846709802	0.024535956518063	1.48590079713392e-15	0.0589742512165424	1.30425494580185e-14	0.0175688581036863
groEL	0.000205801977655476	0.876553234933549	0.80726504695221	0.0808348720998059	0.932197908256588	0.00380508283645497	0.0144642079724038	0.0202614543362242
groEL	6.79179230723715e-06	2.2740024478138e-06	0.951451101599082	0.589412257320508	7.22376059940454e-25	6.73633712070793e-13	1.36004018057541e-24	5.11602850410755e-59
groEL3	0.392573306342976	0.0398099874444771	0.619072334891136	0.265185073901928	0.0146179606611998	0.523909948490405	0.216112338521805	8.38805608531525e-07
groES	0.815576233073006	0.655520844621811	0.0271372968153131	0.42713048043133	0.404625475992136	0.0739204763113347	1.52206737647202e-20	2.61362233947326e-13
grpE	0.605160802160543	0.957436189424131	0.00172681071439481	1.12497621633289e-05	5.20328909627429e-29	7.84610884033452e-10	1.07848857093867e-10	2.34451493059305e-11
grxC	0.000848356343573294	0.818809956877928	0.73382295097416	0.999290342676864	7.37907250494734e-05	4.40220330787191e-16	0.0206917041788765	0.859413164835881
gshA	0.471955731719283	0.000493591913390443	0.688694123452669	0.0347553932393488	0.000290291205130342	0.137623326059829	0.170822855481877	5.38040101234612e-21
gshB	0.0238425084018252	0.540727109877793	0.0123325890028793	0.0798434887534351	0.0786983985513475	0.00148479023544011	0.446906952440297	0.177867022587428
Gst	0.108488459265769	0.286228696637762	0.00228731902798521	0.914398068254882	3.18952703535616e-25	0.0259830866245625	1.73855385612872e-16	4.84860413964991e-79
gtpB	0.624279280659653	0	0.559976013592931	0.773905875527463	0.591563075987117	0.00194794813824892	0.957801563131952	0.014069544274135
gtpC	0	0	0.269562692143202	0.881563642179656	0.633737303871774	0.104390219072461	0.527046841262842	0.136963081313863
gtpD	0.755885094518349	0	0.575458983234823	0.908309726724371	0.139572779265919	0.000124490766439879	0.879053691053767	0.00247718182302825
guaA	2.88003532747602e-10	0.00329842662732702	6.4004515334541e-10	0.0226266816085882	0.000123425250719144	0.0196490856447116	0.357762633903696	0.0137885828082324
GutQ	0.000643067414637293	0.489672812524685	0.000154759991667793	0.000372470467029348	0.419746624866756	0.00868305474949319	0.965118188981445	0.130810818151082
gvpA	0.0503349857358522	0.4390386498568	0.0235246428831973	0.245166381196953	6.97175001793948e-06	0.0017830109090788	2.23338674941606e-14	0.0243697736672065
gvpF2	0.417372435139323	0.615702243114171	0.0136442849629633	0.00266548780827334	8.76614141246389e-18	0.567857945987851	4.68049619494918e-13	0.00265254681338064
gvpG	0.558460163579598	0.840852417400286	0.0865664880219292	0.313286618849946	0.0475318125810805	0.405558706590551	0.00885723931016811	0.0239936179548279
gvpJ	0.616132332470826	0.509891613767679	0.282662022916078	0.728207495173574	0.372550370692269	0.90455006742966	0.0772546073927425	0.0909807491941524
gvpK	0.926876566423138	0.263640091941693	0.549115864451098	0.928208760413068	0.00852436810306326	0.0220769418246637	0.000254896401609934	0.672199935186767
gvpN	0.45653765408501	0.614432435891641	0.0112802009643596	0.00316235700521864	1.20670611243223e-20	2.86217860173723e-05	1.51256245090289e-09	2.59577737376978e-09
gyrA	0.983417209863217	1.88613945642658e-05	0.324666288494557	5.15846352403466e-08	9.64375421744783e-37	1.67697343269071e-71	1.2080559224949e-26	1.0561926945748e-22
ham1	0.0270287309416493	0.366788296088596	0.778467815686387	0.114597411023443	0.581548388089361	0.0017830109090788	0.0137968990289389	0.000744415484941039
hbdA	4.48097618095226e-06	0.0838019517108622	0.000242346927926225	0.18513491962469	0.736691621254476	0.577751469779778	3.26517325536158e-07	0.000115580693306879
hemA	1.10703938358315e-09	0.323941705415702	0.000139696349715037	0.0193928357466189	4.03683023776858e-53	5.50467521744267e-46	4.61119806144987e-43	1.87189976769271e-22
hemB	2.94202506822117e-17	0.000267354627677549	2.38291505960342e-10	2.03196425666497e-23	0.141679095376439	1.56502591679049e-111	0.00935619734933826	0.000202909376788591
hemC	2.40930778632315e-15	9.20278514704756e-13	1.63384792554762e-09	1.24145559136817e-07	2.04025965390702e-79	1.86031176954992e-66	4.78512714447162e-54	2.34682351093264e-11
hemE	0.168143511181061	0.82344709863163	0.452332923479866	0.12314705229158	0.726842978827241	1.18656165910986e-36	0.000504095858190759	1.73399880389945e-08
hemF	2.73852934859875e-07	0.00386899008438524	0.0211614121996808	6.24442087141063e-05	8.72774034581638e-05	1.80586962174836e-05	0.0474851203437626	5.34626977241619e-06
HemH	0.221828369189484	0.104247286447951	0.222084656125869	0.862904884269	6.22176586024511e-07	0.798119462949908	0.0429469173514618	3.61175040214073e-22
hemN	5.21141974383675e-06	0.258649951876582	0.0144036512668781	0.00038322670942979	4.06897968765197e-77	6.58256304413361e-65	3.39892641130855e-102	9.52852301511981e-79
hemN1	0.00264335364356407	0.0227913842770621	0.883616767894219	0.68839970115222	5.77149780169451e-05	0.000729104525750447	0.127102020003333	1.21959323099795e-06
hemT	0.0212242571383628	0.141044546932895	4.6649818457181e-06	0.164229889288052	7.37940071329776e-05	6.28697375689832e-05	6.09633607706452e-39	0.0244548989770274
hemZ	0.061663797388479	0.760859277611616	0.00360641198625246	0.923853416106746	2.42545082400791e-59	1.10183184554876e-42	5.53656173040471e-56	1.66374561879211e-45
hfq	0.31056996604813	0.278277551957341	0.26831132688219	0.200972342167895	0.793720981775729	0.0591537719206582	0.0442302491659666	0.00914649463483216
hipA	0.0106003740823179	0.960523913340429	0.00178514595712345	0.811752657732869	2.2852775228631e-13	0.01936559543196	0.000967241811635923	0.00222999962291872
hisA	4.95847056158436e-07	0.116947487390127	0.00517581480590835	2.46021033552998e-05	1.64476180407732e-11	0.0756105859567482	6.23548756030028e-08	0.00075568723390665
hisB	0.939142523130977	0.373496073450812	0.0620693539899153	0.0613382672761851	0.866120364338719	0.78540725791873	0.0394412511604191	0.0138798147276163
hisD	0.049450495200733	0.713504325301896	0.0627572143154512	0.00459627713663572	0.816949722523817	0.00375767806734114	0.00334394129492073	0.0355241426630375
hisD1	0.998373069348275	0.150990014678175	0.646105947413575	4.66069029421414e-05	2.13499234215857e-19	0.000153067477036535	2.82571189822172e-15	1.20336417588067e-19
hisE	0.741588168424336	0.077100553384849	0.178064590929361	0.157696491059257	0.422663130049763	0.280578792340931	0.483130244883271	0.0182024229290571
hisF	0.274854992489227	0.772418109344483	0.711737772376764	0.507719637680636	0.02470799551548	2.26337271681948e-06	0.16950795780047	0.607974309341842
hisG	0.00131039515777492	0.366443667551275	0.379507488821154	0.490522581274556	0.112670124851535	0.495133191559034	0.834287130202978	0.97453962300887
hisH	0.144138942621878	0.00148715338111461	1	0.0405529555727424	6.5984974955721e-05	0.406581432720946	4.60830630583303e-09	0.194590827448357
hisI	0.00815335760109508	0.67071067781668	0.0159285990079052	0.000394028035925959	2.65014715712615e-06	0.471207035578693	2.1258236591234e-06	0.00263220359348015
hisS	0.00025220829893884	0.578619840614764	0.000259261746049734	0.00785132097447054	0.333348352309375	0.124510360145941	0.634097896113234	0.00951108279604315
hmgL	6.5713510829792e-06	0.00304840002419681	0.498892847682133	2.56030326120361e-05	0.652693465118161	1.22103826377592e-08	0.446431354580025	0.52986199443475
hmuS	3.87355243794749e-09	0.00154459024496824	0.0217019910104225	2.63626789360528e-17	4.61581984553218e-44	8.16665851159101e-58	8.50262174639688e-53	1.87868886476777e-50
hpcH	0.460489321718269	0.991352190000277	0.478187313749077	0.286638591971905	0.034679053856594	0.00224160589031081	0.190819438210943	0.0748137100763432
HPRT	0.745424235324059	0.409774977831243	0.000347482226675366	0.00422380870856153	1.28121935650549e-07	1.57321259793118e-10	5.47610501313288e-07	0.354793174663863
hrcA	1.24294093460242e-38	0.000103350164036862	4.76773289998282e-26	0.00151643442297434	4.78826011144061e-48	4.67455432213627e-21	1.02414163626431e-37	3.50727388694188e-56
hslO	9.91019115688619e-06	0.0548209126632589	0.825622791539708	3.07851285393042e-06	7.02776821775384e-27	0.00777850356169642	2.74886291738635e-19	0.863521044776637
htpx	3.6424605946291e-24	1.40293241747262e-06	7.02051893991814e-07	0.0293231898763247	0.000197386484508638	2.95024286180955e-46	3.3226125136841e-10	1.8365525568007e-09
hupC	0.49275153729943	0.196954250648138	0.0469362103440576	0.234760742897291	0.852227618917736	0.000818261193418583	0.0316077099095621	6.78177803885469e-06
hupD	0.961460227400165	0.175660070658491	0.255241234775183	0.947085379259881	2.94238396029026e-06	0.0209331653277792	0.0907728598658841	1.27512849275979e-35
hupG	0.0480274156807166	0.957122773636756	0.655668384476998	0.113174941166124	0.321682643592281	0.0367512010755921	0.0684284804044592	0.00235508180011684
hupH	0.0466592635054516	0.288540606428301	0.0981948672260517	0.000621988875813916	0.024753835163704	0.518257677564742	0.178777203174792	1.46685520644596e-13
hupJ	0.00312996075650014	0.939847097200007	0.944593196079235	0.00113246819652794	0.134222631077954	0.00383972890198017	0.0129820588218276	0.0926086504575509
hupK	0.201320962341156	0.809064205304508	0.883155819493559	0.0598002563147713	0.32553939162485	0.0726279744302155	0.751323591269711	0.0037319663816866
hupL	0.902297551216935	0.705182956104293	0.638887483840365	0.235859427654073	0.623308397266184	0.00180559638517553	0.565930300613812	0.019692937470282
[truncated: 3,978 more rows]
