# Supplementary material for: The Impact of the Major Endoribonucleases RNase E and RNase III and of the sRNA StsR on Photosynthesis Gene Expression in Rhodobacter sphaeroides Is Growth-Phase-Dependent
Source: Int J Mol Sci. 2024 Aug 22;25(16):9123. doi: 10.3390/ijms25169123 (PMC11354728; doi:10.3390/ijms25169123)
Supplement: Supplementary file 1 [file ijms-25-09123-s001.zip › Table_S2_selected_genes_lfc_and_adj_pvalue.xlsx]

## Sheet: log2 fold change
Name	wt_exp	rne_exp	rnc_exp	stsr_exp	wt_stat	rne_stat	rnc_stat	stsr_stat
dxsA	1.20846512946157	0.84370875344523	0.99924242409321	0.499431792513637	2.14308356729143	3.02907118184568	2.09282236779521	1.8980933704296
pufX	1.16720388302623	1.10271155198733	0.985357556540294	0.490623104109114	1.55784823705831	3.29742458439758	2.38497023957991	2.53112625894521
pufM	1.31852022197054	0.750260590000696	0.908161242331452	0.817433863964711	1.83711133548561	3.83890468129653	2.00131623478484	2.26173293520044
pufL	1.57916178482607	0.979089532053759	1.22811457589053	1.1360415479708	1.09029780528274	3.25937432470516	1.78678054651873	1.97341823675233
pufA	2.21645161737908	1.60995815007726	1.40578247622416	1.60438818857775	0.53284389158932	3.86965448419101	2.72687691238349	0.771342827367018
pufB	1.96340861777324	1.16298604840548	1.87202972973933	1.79364067242436	-0.502459014494954	2.40921896401139	0.066851505265449	1.11300581263602
pufQ	0.780977580737335	0.460044613950413	-0.188983496064451	1.06903771794112	0.223662116273535	4.80948235382271	3.25017626431006	0.917102888883801
bchZ	1.04151366605191	0.751754246683017	0.472561270768494	0.888564166981425	1.97248155038418	4.8573720981894	3.20704701511633	1.96934785859103
bchY	0.49153339973593	0.28477346753131	-0.0424736991687382	-0.18949807934805	3.3006546330491	3.85375106825058	2.69834614099598	2.14205019789154
bchX	0.553687894483004	0.522751552208917	0.312084196313606	0.299119551245834	2.7431859305317	4.18676238878392	2.68231848892476	2.47797505676569
bchC	0.734320049165753	0.41894344693245	0.204639850562085	0.610744430863192	3.54868518803126	4.99216383943822	3.65916078405519	2.71935106452606
crtF	0.250430730166271	0.172513703577141	0.350850672754768	0.21381973909278	2.39509225018972	3.10527645544156	1.5112631381805	1.7875636042219
crtE	1.21080417412748	0.166364308602108	0.702152190200409	0.721231297435087	4.84429972541235	3.02134554509908	4.63237726536082	3.54532530988209
crtD	1.46269057168224	0.578700058358445	0.95972718032343	0.581240781807276	2.96348953022083	2.35932290363493	2.73979302364713	2.44796811322409
crtC	0.113877593793647	0.764323964939956	0.107907052220356	-0.169185544064427	0.645780448538607	3.4517711204988	1.36750916919169	0.348110229300867
crtB	0.781752389710687	0.496491262673784	0.663862389260264	0.108820386605171	1.14521171296589	3.55721840920298	0.793286528011595	0.0446426379105624
crtI	1.32477622491773	0.388100326818021	0.987861892579423	0.915420028725312	2.44599332123611	3.17550789690512	2.83565488865917	2.15450222569901
crtA	1.74341334021141	1.18972077628676	1.29938888129807	0.976293831152545	3.34570242466733	5.32146085976233	4.18273807340802	2.7504320541503
bchI	0.897448366918885	1.09802649111026	0.525768488314087	0.768189560379597	1.2124694445631	1.20792865516152	0.708744919809791	0.566730024121283
bchD	0.63564130400175	1.0640491032456	0.51966916313572	0.65042209225933	2.629742404668	3.48723569981917	1.98077067813077	0.0287755213473338
RSP_0276	-0.245756361742235	0.141659273419867	-0.48522254148522	-0.026443376358205	-1.07285795714087	1.56104350091023	0.164587294103651	-0.772353460122681
bchP	0.342059294959169	0.381470773091274	-0.00435689039713123	-0.307597150137611	-0.0785788218427136	-0.401031771788559	0.508320781657384	0.612934799336513
bchG	0.597807433158303	0.0263397353826717	0.124349631190642	0.00921198808722353	2.00879620272384	1.70242526476359	1.84456193098565	1.32429633266272
bchJ	0.183827029257279	-1.00144925524502	0.0567827994691916	1.03706138836287	5.64742624865752	2.00900432182649	5.6966181454127	4.62461194036837
bchE	1.00372431571823	0.205585390267863	0.701699633482852	0.816427129745574	3.62711136680456	3.24545138812217	3.95346506463729	2.85578051926422
bchF	0.683676952596513	-0.10239397265083	-0.221664519825881	0.701382981491672	2.80555358059717	3.43711494886825	3.57076109327631	3.01033302950338
bchN	0.575562734025009	-0.0183075488816358	0.17689185950034	0.417380267169764	3.4936488676083	3.00216891471485	3.1461545789454	2.4153032528982
bchB	0.435500617884203	0.382443135434353	0.240503326936801	0.841232094003558	4.51049206259829	4.78847602653232	4.69569549694578	4.03730935377954
bchH	0.573597904491028	0.479834968980801	0.482328522866232	0.203736394134778	2.7409792802553	3.45944684856274	2.39739938145373	2.43405726478264
bchL	0.628286050340742	0.594158679159777	0.445164545035163	0.100630373031351	1.37389460562746	2.6968093827057	0.906382672647127	0.72797019727006
bchM	0.73270618433175	0.471786755442116	0.323002296069668	0.93471870798579	4.41937265241361	6.39752780592731	4.55250326812976	4.02771796325709
puhA	1.31533936329562	1.10878497306119	1.00554893693088	0.587946456362901	2.63521546461332	3.82132533838513	2.83699039707016	2.18903001907323
RSP_0294	0.360917284477566	0.214955235392549	0.263203496383385	-0.0337329142351405	1.89285516494207	1.34574455366732	1.99136934003338	1.46133646704864
pucB	2.10861914926987	2.94063407948152	1.95057060648487	1.82527433417495	2.64029362089869	4.35382048578705	4.79511696198048	3.93617561214191
pucA	2.01776658174258	2.81393489400126	1.55197257231352	1.47539571136304	3.63678511489042	5.64862241682466	4.80939743318444	3.6133085398994
pucC	0.291083323652478	0.958407491348738	0.570092357847583	-0.0393605154722751	1.9866999440754	3.464835864644	3.70018832531227	2.63689498385864
hemN	0.912903851348301	0.278523845125287	0.531016268812553	0.715988932477607	4.01203322326111	3.72276937091226	4.44919464765426	3.62293126524131
puc2B	1.85312837681083	2.20216373169028	1.63597239289484	1.44537442929532	2.08590966187724	4.14175272314392	3.05408888440778	2.30182898008735
puc2A	1.45181932856584	1.40245864944262	1.27283530655307	0.770670813530602	3.27703875163851	5.08215291607931	4.73713874181176	3.04366786481358
hemC	1.08482065724743	1.03810117095764	0.835419545056135	0.688958211331593	3.19861943653328	3.61950177913383	2.33924518780802	0.858775083824404
hemE	0.261425359458252	0.0593608954049735	0.1577589633256	0.265021138739244	0.0752688302858059	2.63475046144849	0.628343862026652	-0.857114374475005
hemF	-1.68648509957918	-1.04366504301001	-0.780166420411193	-1.22741881769265	-1.15861287716852	-1.49886991339351	-0.621576311588889	-1.30774897727909
hemZ	-0.43835368077216	0.0947103034409254	-0.663703623532923	-0.0298743654949476	3.7092827467576	3.74761335642151	3.41712475876511	2.87283668715982
cobO	-0.376449869042711	0.268802846253446	-0.246743422058579	-0.407333419604862	-0.840226486112874	-0.814247120661226	-0.278674358290416	0.633855162492483
cobW	2.1640121292668	-0.44591511985862	0.612068656292274	0.0760669623435132	1.6640854345334	1.22648653523659	2.24809871495342	1.70720585305371
cobH	2.47077711309363	-0.683681017736314	1.5196158448432	-0.275954021028013	3.68915425003469	0.52105268307091	2.41585159401029	1.64323854273791
cobI	2.13466656530804	-0.517648817775789	1.27725688288478	-0.141796501223728	1.48746513316564	0.907548984900766	1.30636632512213	0.662213626410261
cobJ	2.04291955090841	-0.559053476762145	1.72992005657328	-0.0104945276173057	0.265028664214237	0.523159581457178	0.887281977900146	-0.278764884439678
cobK	-0.0055406839838114	-0.0721713508534068	0.274802461105233	-0.229128634544375	-0.28458034601223	-1.10847066485879	-0.466617396987788	-0.0983730205523672
cobL	2.83732805664795	0.0651530994902838	1.68653430879098	0.545307363626698	-0.693617537325603	-0.0748292002678363	0.106818224198542	-0.758665582018171
cobE	2.73575005082844	-1.08507627949233	1.18971676323114	0.639070588180799	2.33098335817205	-1.91306623643981	1.91736396558268	1.20833571490335
cobM	2.89998739335155	-0.667835857045599	1.21246191627625	0.407930329107011	-0.00537717679169597	-1.18261457521564	0.992235661565017	0.15654618166988
cobA	2.32922174650468	-0.246972816488843	1.76214205275229	0.626275028147093	-0.508169978693993	-0.579309136938632	1.31396935836784	0.268955811067271
cobF	2.62760655947609	-0.486414126102031	1.42459764123389	0.653460083451933	-0.17105368763287	0.0160689180464461	0.247702182024462	-0.0300994550040224
cbbZ	0.506163582071122	0.763686042287588	0.950861180870993	0.948953296589001	3.33401938027536	1.30955909122048	1.8479237039689	1.99874941818975
cbbL	1.93094623881371	1.48216078520579	2.43322763995674	3.91762782313514	-0.719429679135753	-1.37076677100239	-1.35033554695329	0.809059307693087
cbbF1	-1.64768822274901	-1.19280581633686	-2.67976544805635	3.34004729220068	0.339377591466429	2.86125314895083	0.401837533630646	0.915471556698852
cobT	0.38659148465901	-0.0383277138517089	0.494476631344255	-0.219028469753654	0.162879796227174	-0.3175355222297	-0.00915738596474109	-0.0962208407660388
cobV	0.284303506092905	0.701651089727951	0.234533461269583	0.0411234614843603	2.72086480140144	-0.773883179483255	1.73501739799599	0.875821948972299
cobQ	0.31935196895705	0.362055240036618	0.443239481025642	-0.319788864994414	-0.675436886941285	-1.31185556284009	-0.262666500374235	0.505577268612826
RSP_1492	0.0115498656038525	-0.531086942844431	-0.177489969957238	-0.294192614507273	-0.058226244034068	-0.713261611320166	0.365571462105537	0.551905730947238
cox10	-1.23969740648724	-0.523580795701467	-0.856060692486569	-1.27663389210802	-0.542759764415391	-1.12353349066504	-1.64795225659497	0.296436675083982
pduO	-0.914194821952089	-0.238794134257167	-1.27576746628701	-0.493403372572173	0.340722354873896	-0.405625685975177	0.247016759447667	-0.702455256949777
RSP_6208	1.06588059984684	0.566139253726327	0.39507554717724	0.881390936724685	2.0513902416135	5.68034932106698	2.41826631045232	2.30574877717451
RSP_1869	0.525830456338822	-0.201105671887356	0.287281073167982	0.00829105108539239	-0.365876497397413	-0.307124104486732	-0.800956274564604	-0.545961686080802
hemN1	0.551049938456637	0.467118284655219	0.037192312941685	0.0826775059524566	-0.697314134403837	-0.653997742436014	-0.28216904455158	0.745907762625303
atpH	-1.08111700356198	-0.727290685005172	-1.35989772525168	-0.663591883900269	-0.117268417352323	1.56607037142895	-1.08664642900697	0.0700941040993523
cfxB	4.30602862090285	3.89552454495044	4.9398993066051	4.14491243010577	1.9505917214465	0.129505481947774	2.48933292600627	1.99547900991495
rbpL	4.19756121440194	3.89764529222641	4.53049931116412	4.54665590814132	0.246231465169176	2.58133090666658	0.341850721317885	0.165184722817423
RSP_4157	1.41643953842426	2.08339590252926	1.82946441890288	2.50503410385627	-0.900626438771941	1.80329000616992	0.763041673925957	0.238848699901354
RSP_3100	0.949295332754571	0.234672225719132	0.115327879473993	0.891029449657777	0.796558694164777	2.11902666752609	0.187934196131777	0.335863042322743
purC	0.122880842987422	-0.235204947815846	-0.210922532216168	0.014879567980796	0.830619104946037	0.36828790353954	0.788079862817566	0.940077924558193
hemA	1.35484026719208	0.278367721970099	0.894769091951339	0.55463165201322	3.28319179584734	3.15484405858299	2.9455515151287	2.08046906253483
cobB	0.629782007095247	0.311152706666507	0.404958220130387	-0.383222215424321	2.43430523201659	-0.851067465579932	1.26774247149007	0.548234834291638
cobC	2.23693869568273	0.51066603043048	0.765640916153613	-0.111618805992411	0.972289760460132	0.486711947753482	1.41622343304539	1.75064294974199
cbbS	2.83139503613678	1.313934105806	2.96172845879414	5.28713472117495	-0.386105623356143	1.50236856633972	-0.0629344205606323	-0.107048336954251
cfxA	2.59088886383463	2.4985509672316	3.39564961004468	6.46255930498259	2.63720975125366	3.39351313204845	2.35832932757836	4.23597819275612
fbpB	-0.717479228484497	0.414911635431714	-2.15226225449741	4.21832480067755	3.2376263969605	4.49159108934802	2.96911517387032	2.83060565274611
hemB	1.24381106599765	0.614855263292069	0.938678760392878	1.37387643729309	-0.250053157950936	3.9725576203526	0.432697996552015	0.534690654242006
RSP_3070	1.8571043684936	1.14772775186475	0.853518277799716	1.66439334845178	1.69373133433775	4.75907316515674	1.52941152150117	2.17136833873528
Dxs	0.68324480417591	0.767961608128465	0.377464668177216	0.505969402490214	2.34831575004902	2.34229343744312	2.21706454366649	1.65045428980809
RSP_1232	0.275233191225281	-0.619307473855618	0.0871539441383642	0.690204996759963	0.133304110487778	2.32341505180422	0.610074678995392	-0.801890449994856
cox15	0.774701821856345	-0.23606232627217	-0.100186368264768	0.142553160123686	-1.04188594872099	1.41059342012851	0.00927024238281279	0.372440034202586
hemT	-0.757693749733932	-0.680808582775596	-0.828420289575792	-0.307932164913008	1.2604556250071	1.6408727624771	2.65932532648526	0.466656328200833
cycA	0.419947030879133	1.16954724903432	0.133444864536633	0.347815532964303	-1.63134329588272	-1.14960619795982	-1.46267987449962	-2.16472031483935
pqqE	1.20290833485265	1.51872324707811	0.0852066405157214	0.523618014117583	-1.59720549183695	-3.53691079780589	-2.31508790108337	-2.68548823427254
RSP_0602	0.23591425382922	-0.0513035334035185	-0.129120562962322	0.297776837467494	0.447943839562688	0.114028861655275	0.134286465274168	-0.763184554277635
HemH	0.280780545769666	-0.388162869023629	-0.289411726349524	-0.0475295031037155	-0.964973260237014	0.0655292881535276	-0.412345395181763	-1.78153800084749
cobD	0.4115755218704	0.470175824032627	0.472119117677731	-0.0600892499130814	0.192524244348715	-4.46193472995214	-0.69476468089079	-1.10093389763273
RSP_1944	-1.31807242384433	-0.75801237176612	-1.09092856522015	0.92966150879171	4.77047319215195	3.56447700611697	2.83151725904119	1.1262595987853
RSP_0290	1.09010374306351	0.914215649271737	0.864295764764625	0.809415118485356	2.25105663195271	3.42581777739424	2.94256293999438	1.80901808902677
fbcC	0.292266222848406	0.755542822410093	0.460343760744252	0.227431475954752	3.09715469637182	3.81031445048547	1.89097415217686	2.71752700019067
fbcB	1.15576226163768	0.648318915982714	0.819867889271327	1.0895078398091	1.81518722396803	4.80281905488125	2.33094116737118	2.36800274353882
fbcF	0.805654055719197	0.45060062883485	0.214308456825184	0.580804439841151	1.54246370340156	3.73814385427953	1.80789792778217	1.87165816206509
prrA	0.377275805038668	-0.0762582737990268	-0.149524739673513	-0.0270698522229198	0.30469149251226	1.3907559200873	0.842008496305736	0.174039511015019
prrB	0.243939725345314	0.109515994091275	0.14473796853366	-0.348050384206581	-0.319125144332073	-0.535051506520569	0.332000947021767	1.01793840570013
fnrL	-1.04252417202961	-0.316531061487595	-0.406162605412141	-0.561353781816113	-1.10784544936919	-0.289185660194658	-0.675866644856028	-0.136536387753984
appA	-0.169692740966723	-0.622807226978934	-0.667508048201186	-0.056539658702962	3.42748266791141	2.43420555468606	2.8461595098548	1.94253166416901
ppsR	-0.863460416245882	-0.301355088324359	-0.408442338561726	-0.721721723886736	0.0943625620830415	0.638734657886507	0.539834353085266	-0.0266582662659505
rne	-0.957714615425678	-0.827340861436591	-0.518559429741728	-0.957248120767309	0.438077386719464	-2.34246573200103	0.735359077305973	0.660993330498625
rnc	-0.663262225795032	0.176369617678854	-0.00892141613098447	-0.356654851706552	1.80099382075693	0.0340507881878509	0.180440180044842	1.03841313262276
Pnp	0.0509000519619204	0.794800103515261	0.141569433208888	0.409179799107471	-0.461806387136089	0.331625006023558	0.00572808735535082	-0.759530231952628
rpoH1	2.1564213217637	1.1701057692523	1.45031825034359	1.12902903180279	0.0647915521996103	-2.14612199136074	-0.840547955871293	0.0758060340127009
rpoH2	0.345406444743901	-0.641704622936185	0.176992715087827	1.29773883497405	0.666107049182218	0.826942309866955	0.54853582574356	2.94594464680323
rpoE1	0.724706888743785	0.231402919588822	0.488160602348834	0.68659089738772	2.06527819489614	0.707660827122929	1.6791735149462	2.51193914040704
RSP_3095	0.0573912041293571	-0.165291034855695	-0.133042847392301	-0.238034905980365	2.26283363722079	0.595936980099633	0.30261122019708	-0.421979357648123
RSP_3094	0.191822965264977	-1.05867897425655	-0.423675693313	-0.259848931449187	2.75264678769427	0.370549228384472	1.12333268144118	0.0054594457423855
RSP_3093	-1.60153500259763	-1.53345900471467	-1.66426541658238	-0.494775391825431	2.59648842710395	1.07667865569338	2.18848110606653	1.51221401689747
RSP_3092	-0.430652732746964	-0.433415213093834	-1.02078650398082	-0.0459270519464518	4.26151331312744	1.47725992562701	2.52734482009884	2.46591356686764
PcrZ	-0.0537974033543759	0.442913118255414	0.410035572691812	2.61664333126409	0.838554801810826	-1.73144654925583	0.0135174617550537	-0.410261112508473
StsR	0.604771995846732	0.894166410095056	-0.0231536184233784	0.419756076686549	1.37769517276657	0.0223917178879041	1.74900295572723	0.39456512725357
hfq	0.188842947488506	0.215536632691682	0.212832930911078	0.227737382588327	-0.0501357633843197	0.41206063897418	0.336203080423429	0.406695770442676
ccaF1	0.733372435441909	0.692642821728361	-0.250208506946046	-0.106349126991568	1.99653463298078	6.28478659550518	2.92456895598689	4.17104825987068

## Sheet: adj. p-values
Name	wt_exp	rne_exp	rnc_exp	stsr_exp	wt_stat	rne_stat	rnc_stat	stsr_stat
dxsA	2.21449339764942e-09	8.55709094834415e-05	1.3943338864293e-06	0.0173695334964981	1.57240532444446e-18	1.97185064403727e-37	1.36625460892519e-21	5.69375073176378e-21
pufX	3.95307196930772e-07	3.33334942696685e-06	3.44725842474422e-05	0.0455979679949759	2.45391735168488e-08	1.14197077820183e-34	1.38344427740553e-19	1.58349539220229e-27
pufM	3.5422208293721e-12	0.000224687992872824	4.80011243911316e-06	2.42804259017108e-05	8.46448770292942e-19	4.13166982884163e-64	2.49063048279549e-24	5.71913810487335e-33
pufL	8.49922166751935e-20	6.34321163723346e-08	5.94021325691848e-12	7.45101524695377e-11	2.74303447551712e-09	2.10004327623045e-60	3.17727076993694e-24	7.24243454313826e-31
pufA	1.10124835639855e-17	1.9541139723064e-09	1.93922976829214e-07	6.69709157184257e-10	0.0600786909016139	3.76006409125924e-35	5.3885035039709e-24	0.00386933905860951
pufB	1.38257826661109e-17	1.60808353047285e-06	1.12093073062112e-15	4.92751193182807e-15	0.0359090431136935	3.02752676488171e-23	0.811525017075086	1.03250289749021e-06
pufQ	4.63809859656093e-05	0.0269765227605642	0.408010665614855	2.2951053141988e-09	0.451382286285631	3.745672982817e-12	2.79056641676579e-34	4.63688260156946e-06
bchZ	1.60333464967228e-07	0.00037353551927662	0.0326415104307057	6.66255147470168e-06	9.38352314690743e-23	9.76880323499635e-102	1.726295321469e-57	3.11725982044776e-25
bchY	0.0431093549493131	0.313338164709048	0.902415290841316	0.480989072588751	5.88239678331099e-27	2.71850414620816e-55	5.27945442284936e-29	3.65083881953346e-22
bchX	0.0424164613239612	0.073105346189374	0.312611403967801	0.30258512553052	3.40871936536901e-19	7.76012259318567e-52	2.77734589342878e-24	4.89456697363427e-24
bchC	0.0328266869313236	0.296318243485582	0.637718633368489	0.0784625781861215	2.11602265576373e-24	2.25386938792223e-45	7.85606586150634e-31	6.95686294274978e-19
crtF	0.509916412996027	0.698751779341389	0.368059284380309	0.580849816939708	8.34416712745988e-14	1.79498339646668e-20	9.06195874357225e-07	1.96206190186177e-09
crtE	3.63301217718958e-11	0.518239628327515	0.000294417503767826	7.94353127469726e-05	8.00152655848007e-90	2.7411226482738e-37	1.51569017010461e-113	4.56323517785939e-92
crtD	3.97393165951136e-15	0.00674997009962645	7.38344544816534e-07	0.00238668848090935	3.21421746203908e-44	8.03918988790387e-23	3.78106396694271e-39	3.53409656854178e-41
crtC	0.665879946438146	0.0009844519540553	0.70284718852002	0.457807452702283	0.00745043295783453	5.69082964292084e-31	1.68957784700649e-09	0.0932491607959071
crtB	0.00916220084480038	0.150451160007554	0.0356584459523707	0.773905875527463	0.000243354166180441	5.26695645484517e-30	0.00734618970825174	0.890479617327537
crtI	2.58491759814378e-12	0.0855162435955457	5.49579355375832e-07	1.73100193919762e-06	1.20940591170095e-35	3.58582037331931e-55	2.50723515301439e-50	3.50948903291595e-32
crtA	2.78352504911606e-32	9.00120815434364e-15	5.68349370290755e-18	2.95280810619844e-11	1.94484488008697e-83	1.53209824792162e-117	2.44160557261339e-133	3.80441081025167e-79
bchI	3.65511366488248e-09	1.15129548907744e-12	0.0011701781920533	1.9463612321342e-07	2.60222036165438e-14	1.35734078826195e-14	4.35690326942529e-06	0.000135175647054012
bchD	0.000128165758189394	2.91692676508511e-11	0.00275843855025621	1.60718227425158e-05	1.19172426843381e-33	4.81521914309281e-73	5.1867730791885e-28	0.875556327500644
RSP_0276	0.215705402960925	0.561190061555127	0.0093961739674678	0.911073483960617	5.44149737372282e-09	8.6641581313935e-15	0.407428443604339	1.00265072312643e-06
bchP	0.140100633603479	0.119701569581379	0.992425391158637	0.176473163246207	0.748107158348121	0.067390729546945	0.0165615681600304	0.00233701436722898
bchG	0.0181421288368712	0.944797206366903	0.704192868666448	0.982457446355404	9.66939726136402e-14	2.41167889341551e-10	4.76759791297844e-14	9.71413757485065e-09
bchJ	0.602358473727852	0.0009769467046045	0.897247018305754	0.000324058247463527	8.64362319528696e-67	1.58293705911653e-10	1.36059341164859e-87	3.26812453522539e-63
bchE	0.000157709096783097	0.557150521587957	0.01358356202836	0.00229985134139828	1.70250837634536e-44	1.55054205813973e-34	6.24645977994696e-55	7.06267846204648e-31
bchF	0.0321150727754828	0.816480328687143	0.569535957377733	0.0240361626835039	3.61310058264984e-16	3.18471656644263e-21	1.45642440473437e-29	1.93002306742859e-25
bchN	0.0228432729217113	0.962195621579593	0.56598868660452	0.0980898988749405	1.35949243351738e-29	1.11835457805309e-28	8.09682086603255e-37	1.45456159153692e-26
bchB	0.0487015889163767	0.110772513135974	0.340086414411257	3.73981715879906e-05	2.15695578807503e-96	7.37337989771888e-117	3.97763959597272e-115	3.0495953533382e-97
bchH	0.0102313491424268	0.0466404933867174	0.0413468697599398	0.420070004639892	8.84609826111911e-34	2.68148795076026e-58	2.30053317850319e-30	2.6309862127027e-33
bchL	0.00646187937937657	0.0147683235068293	0.071493759118024	0.72528441170682	4.62984396139616e-08	1.22760807611222e-26	5.85898897674087e-05	0.000842443591366566
bchM	0.00848489079392152	0.132830210930095	0.321470378740012	0.000494797218624595	1.69944996679903e-61	5.30865428188013e-113	2.44420326870334e-69	4.63748365550616e-58
puhA	5.06121278082164e-11	8.46148496677241e-08	1.28459455295314e-06	0.00490402509138924	1.45253094960117e-36	1.10770477840623e-65	2.34063813205138e-45	1.37065207729111e-29
RSP_0294	0.102727143237027	0.40617363083102	0.273007206563418	0.907376899068001	1.91033282621985e-13	5.8197912086976e-08	4.53220136832223e-19	1.62882112047648e-13
pucB	1.70282471801368e-08	1.62567199994696e-15	4.19985448614888e-07	1.12837158680981e-06	3.51646305113485e-11	1.2654760054272e-29	3.30902273103006e-36	1.3759994956268e-27
pucA	1.3409011702627e-07	9.18087070401628e-14	0.000103815138897636	0.000144885113275694	5.60178442740206e-22	2.0048289196245e-50	2.67963258668232e-38	4.47421009094998e-23
pucC	0.376020667186967	0.00120727417078287	0.0688105683541183	0.923681438565421	2.2867871379776e-10	3.62243818067342e-24	6.17425914242647e-38	5.33691671396e-23
hemN	5.21141974383675e-06	0.258649951876582	0.0144036512668781	0.00038322670942979	4.06897968765197e-77	6.58256304413361e-65	3.39892641130855e-102	9.52852301511981e-79
puc2B	4.06649998700164e-14	4.76231454740042e-19	7.29061535332537e-11	2.55156351150014e-09	9.05709379342536e-14	1.88374293608095e-34	7.637246021827e-30	3.66145028135718e-21
puc2A	1.42644274857287e-07	7.17908493306538e-07	8.45629985334514e-06	0.0072983827926072	4.80659196123441e-33	8.46804525103149e-66	7.29581510266283e-69	2.22205832375545e-31
hemC	2.40930778632315e-15	9.20278514704756e-13	1.63384792554762e-09	1.24145559136817e-07	2.04025965390702e-79	1.86031176954992e-66	4.78512714447162e-54	2.34682351093264e-11
hemE	0.168143511181061	0.82344709863163	0.452332923479866	0.12314705229158	0.726842978827241	1.18656165910986e-36	0.000504095858190759	1.73399880389945e-08
hemF	2.73852934859875e-07	0.00386899008438524	0.0211614121996808	6.24442087141063e-05	8.72774034581638e-05	1.80586962174836e-05	0.0474851203437626	5.34626977241619e-06
hemZ	0.061663797388479	0.760859277611616	0.00360641198625246	0.923853416106746	2.42545082400791e-59	1.10183184554876e-42	5.53656173040471e-56	1.66374561879211e-45
cobO	0.153287695538195	0.374886742894461	0.364640234162797	0.0539037792967714	0.000495274320099829	0.00811172114581369	0.384989233453932	0.00492695828979925
cobW	4.54904273030019e-22	0.117617838205351	0.0137722132764277	0.799332482324706	1.43949971626146e-11	1.50432610099786e-06	1.14070402576197e-20	1.00364046463436e-15
cobH	1.37284472321031e-09	0.19843680731678	0.000348076642950271	0.546365361610129	5.58448010671751e-12	0.442966644009351	8.19798378410403e-08	0.000157781498176702
cobI	1.80671488551988e-17	0.109359571175675	6.98192614446533e-07	0.620468189119738	0.012858163362743	0.135595197370047	0.0233464321803258	0.0577190709620795
cobJ	1.71668627659499e-09	0.172415159670114	5.48858503044707e-07	0.982457446355404	0.753132667354063	0.615099307903316	0.198613979000203	0.562669823370625
cobK	0.98925288522325	0.861485068254827	0.303429188364849	0.304988226981349	0.221578530970461	0.000108671648694756	0.0526808269012818	0.651762496409605
cobL	3.02989251610006e-28	0.876553234933549	2.02872941992849e-10	0.0299670635491558	0.0367006163317863	0.887045031916842	0.773332588282972	0.00336489727600311
cobE	1.24844077061113e-09	0.159116048665978	0.0169747184079625	0.0109081849999716	0.122485371899514	0.108191902234092	0.00875276023900057	0.0488954789880659
cobM	1.25333494180158e-21	0.102120759186744	6.40888652729008e-05	0.128327639155188	0.998233115296947	0.0259913372249525	0.0480267702803228	0.695960223987922
cobA	3.38123976099677e-14	0.593533949391614	5.40230909134846e-08	0.0308638501331265	0.461150073540943	0.437317996008096	0.0205124017746841	0.558369311104481
cobF	1.15828831382039e-19	0.246365281261058	1.39548306846882e-06	0.00516219831153467	0.775308615863045	0.990462077316708	0.642785996792298	0.934864987184198
cbbZ	0.112847141939029	0.0234142578233653	0.00102320950970907	0.000134031094711966	2.40733086456933e-07	0.000394371264926588	2.02810952171309e-06	6.07778091850231e-10
cbbL	2.4727465558556e-10	1.36395754210128e-05	1.73458088563927e-23	3.12812497105991e-83	0.00593846693410842	1.65920117601231e-09	1.15880941216396e-07	0.000153781457958331
cbbF1	5.99158878206635e-07	0.00153592290551007	1.41812758723045e-17	1.02071081658205e-29	0.311942842828973	8.878070845487e-17	0.240440685642626	0.0027026690920108
cobT	0.000711697799292689	0.819563378942629	2.69681435975439e-06	0.0328056749769428	0.234783748371785	0.0237843561947712	0.96056844236532	0.397087161574342
cobV	0.179557284763257	0.000164079674583437	0.269241556002108	0.838096766933877	4.84259196755018e-36	0.00336214206140985	1.55089243029758e-14	2.76975643580327e-09
cobQ	0.223740958739959	0.206903944026156	0.0632365076989111	0.132439109530477	0.00219231160893802	2.59325356250871e-07	0.284338164412205	0.0116897541521414
RSP_1492	0.962269442633323	0.00332911544407839	0.383654298827443	0.0932220927640383	0.760129201023195	2.31855825209302e-05	0.027770316551587	0.000467708522806721
cox10	5.56308604021586e-12	0.00934728970578606	6.53390529164156e-08	7.22273444630992e-21	0.00460561351670873	1.60623079774389e-08	1.08305137968887e-20	0.0424261998958802
pduO	1.50408189478886e-05	0.32978507557458	3.07554411316957e-12	0.00318554641596505	0.0967087263712083	0.110993338201957	0.28009934036632	1.73519016053785e-05
RSP_6208	0.00132902288912708	0.194449558058658	0.282808155802839	0.00144635535947822	1.70162513744814e-08	6.10412850273771e-18	1.2485728393828e-10	8.38156292134927e-14
RSP_1869	0.000844863683693301	0.310626888478247	0.0779888372144498	0.969541328253303	0.0128833950896072	0.064206326374085	7.18662128339464e-08	3.25268126939292e-05
hemN1	0.00264335364356407	0.0227913842770621	0.883616767894219	0.68839970115222	5.77149780169451e-05	0.000729104525750447	0.127102020003333	1.21959323099795e-06
atpH	1.24954060378592e-10	3.68861407327824e-05	1.10241608066967e-16	4.31233645285448e-05	0.551253694826774	6.85414933778765e-15	4.06818708497314e-10	0.703880564273696
cfxB	9.18967370089736e-32	8.40323550650196e-31	3.47390404766119e-56	3.031791220897e-72	5.22389053451639e-08	0.71162450957888	1.73347393223675e-13	1.049111725696e-17
rbpL	6.06558792704886e-79	6.5710096418306e-62	1.34935722187534e-111	4.65356680083073e-144	0.323323506410471	1.64797279562922e-19	0.134653454672668	0.420706050637592
RSP_4157	0.000188780927985884	2.81156032836144e-08	1.64962719307508e-06	5.38423536441642e-12	0.015553557812581	1.99144697041112e-06	0.0450691159860914	0.550885916969512
RSP_3100	0.0374669161708458	0.715887660457576	0.807426117268919	0.00125476187061445	0.140295001609026	0.0129102888853063	0.732225647706168	0.424549990182596
purC	0.383830895612194	0.118004595750732	0.0923336276218247	0.923681438565421	1.30581688606812e-09	0.0306689276480157	6.39068148738528e-08	8.73860262265201e-19
hemA	1.10703938358315e-09	0.323941705415702	0.000139696349715037	0.0193928357466189	4.03683023776858e-53	5.50467521744267e-46	4.61119806144987e-43	1.87189976769271e-22
cobB	0.00121346239690063	0.217744013105619	0.0580064223107373	0.0360309698763483	1.14922874920597e-22	0.00204301167790368	4.83192405994882e-09	0.00244097320951122
cobC	6.00173631932884e-21	0.0574560373776616	0.000568696885848004	0.633673078576765	0.00159204623899741	0.175111879542919	3.23175683715768e-06	3.54315288928551e-14
cbbS	2.69014431884855e-08	0.0140383296441216	2.2848671590806e-18	1.46407938475079e-110	0.294549375105439	3.54028993840309e-05	0.868736751867901	0.685405848824183
cfxA	0.00034624347224821	0.00491137403127801	8.75502730917489e-09	1.1922455276672e-40	1.17539153947869e-05	1.48194721019862e-06	1.27807562229508e-05	8.61503560149105e-18
fbpB	0.00133661998316148	0.129620697340029	7.73200225710015e-26	3.86238340552345e-107	4.38219260921343e-42	2.15679726323708e-37	6.05793996931097e-34	4.19862694990375e-44
hemB	2.94202506822117e-17	0.000267354627677549	2.38291505960342e-10	2.03196425666497e-23	0.141679095376439	1.56502591679049e-111	0.00935619734933826	0.000202909376788591
RSP_3070	8.68757354954372e-23	7.44580932603845e-08	8.92130109327809e-06	3.23394202065694e-25	8.5837797776806e-18	6.40349792508439e-75	1.97852017271449e-15	3.59432129937893e-36
Dxs	6.54256095055446e-11	3.55312089103493e-13	0.000592656896031983	2.94819564664436e-07	8.08667990305583e-94	3.03969828885387e-97	1.02159591366609e-89	3.9876816077522e-65
RSP_1232	0.0844636390742682	0.000264852131817807	0.640474364248631	1.47655877924368e-07	0.441435224506841	2.43603913869912e-19	0.000120480183319375	3.55816679235682e-10
cox15	8.47768788481505e-06	0.283073223340752	0.656546767574356	0.474146417357867	5.97903665140727e-10	2.09009034580142e-15	0.970303601551762	0.0260216809716132
hemT	0.0212242571383628	0.141044546932895	4.6649818457181e-06	0.164229889288052	7.37940071329776e-05	6.28697375689832e-05	6.09633607706452e-39	0.0244548989770274
cycA	0.116963139793842	2.30253398857393e-06	0.680254990645954	0.177429202250093	1.6027095349157e-12	1.14336173208561e-06	2.28307595600146e-10	2.33311374885637e-23
pqqE	0.0831679195501188	0.000787760659746647	0.882407442775745	0.0875336059159615	4.51152383648811e-06	1.00187299720969e-14	4.3809493958423e-11	7.00995618649339e-22
RSP_0602	0.266330571519301	0.864958262352776	0.53441222896314	0.0563836729672891	0.016929176780083	0.672013804392363	0.494882092523635	2.51438504554238e-08
HemH	0.221828369189484	0.104247286447951	0.222084656125869	0.862904884269	6.22176586024511e-07	0.798119462949908	0.0429469173514618	3.61175040214073e-22
cobD	0.0830885692432032	0.0801241840208161	0.0379900683991395	0.807353281886325	0.343158525442768	1.88236156310254e-108	0.000322200470977848	5.75983248596612e-11
RSP_1944	0.0444292666714498	0.321721909592114	0.120657876658789	0.168390598804319	1.36906105183057e-16	2.11030632006352e-09	1.42341824829618e-06	0.0656927640072892
RSP_0290	2.11807507632518e-11	5.88958143733569e-08	3.12304606192977e-07	7.64468190246896e-07	2.83069703377031e-45	3.26969438321592e-99	2.07350829222632e-76	4.71606643540002e-31
fbcC	0.177518352748436	0.00021038760735151	0.0305519704181677	0.300967892525627	5.29191425550177e-55	1.41936463165305e-79	3.85262265148635e-24	3.21605517990798e-51
fbcB	3.19181680435883e-16	1.89632447627355e-05	1.64670428721317e-08	3.55036352580247e-15	3.86754158782995e-31	1.74461959710425e-141	2.79116088954424e-55	4.65193517261535e-65
fbcF	6.04978041811301e-08	0.00697031636630276	0.209694302721486	3.34753253229789e-05	3.15574402830401e-24	8.77121398358046e-88	9.07533089643093e-34	1.60246103965371e-43
prrA	0.0518680260978159	0.77539517117698	0.513311745026355	0.91499312213552	0.0990204903772983	1.53333960081927e-10	1.70414762280675e-06	0.342339380533129
prrB	0.194834530341075	0.638716279679719	0.498193817187564	0.0472271262270001	0.0812882716060029	0.011276633639781	0.0809877699020968	2.13774258713166e-10
fnrL	1.17353547855397e-08	0.150900409957157	0.0419734478945994	0.00195844955715697	1.64001217676806e-10	0.149963592734631	0.000164236782924076	0.467110777659045
appA	0.604037555712033	0.0404728867377531	0.0201282010522569	0.87997837041347	7.81593168268275e-42	7.81810612998519e-20	3.22433764119736e-30	4.98435618702282e-15
ppsR	7.40119381034176e-07	0.151653693394356	0.0254491274136976	8.93896905368709e-06	0.718427724545256	0.0385277810495439	0.00897132982940499	0.898789384419234
rne	1.16520701341615e-15	0.0833317716069074	1.35029656495678e-05	8.0632490547332e-19	0.0061360504881746	3.30987438987658e-16	4.81910644339798e-07	1.58292413626694e-07
rnc	0.00270999985501792	0.574265799991252	0.979495817423316	0.0343605248134287	6.29445085936769e-09	0.928425838012541	0.593305626591669	4.42289356909609e-08
Pnp	0.831189356921106	8.47872311998639e-06	0.53083530255848	0.0249632828105794	0.0282337337540185	0.132346641094815	0.98648774624374	1.24582199035175e-05
rpoH1	5.36012275251244e-17	1.49127240761053e-05	4.00250234851731e-08	8.11093715684252e-06	0.826344247592127	3.57800721440247e-19	0.000680715408630215	0.788451210973041
rpoH2	0.269745252372629	0.0328806772768161	0.611256640892989	3.55209553534989e-07	0.00897902967136675	0.00147673991857787	0.0349223663880102	2.91490648167919e-34
rpoE1	4.82710822598427e-05	0.27425621245433	0.00635536095814693	1.73447659998987e-05	5.69423426445025e-41	4.75233054444601e-05	2.44649753446627e-27	1.81931321107876e-62
RSP_3095	0.887101423449794	0.709330048687598	0.720553428543225	0.431451829667365	5.50604074661022e-22	0.0176732911971915	0.25005128624176	0.0930271712380726
RSP_3094	0.657941418722104	0.0310629306865107	0.217805172574159	0.28321898445912	9.67556246477771e-48	0.082102929698287	7.12356262303362e-09	0.980722498306595
RSP_3093	7.79340915558091e-13	5.5276873586674e-12	2.76188111727024e-17	0.0153178823824242	5.90710619308418e-46	3.34370880707078e-08	7.28081104016085e-34	3.5953180031052e-17
RSP_3092	0.140045850777817	0.248255988024948	2.73308203625357e-05	0.885824996734622	2.58321387233748e-91	7.62457222106286e-12	3.12148543971049e-35	1.71069736777335e-34
PcrZ	0.874785713100225	0.11721875137648	0.14794310012316	8.27851704447258e-30	0.000377656396691981	4.95149930444144e-14	0.968272699533522	0.0936225439776696
StsR	0.0264846484272268	0.000942241282254592	0.957525027634592	0.665026435129438	9.55587548821834e-09	0.942377622974839	2.04093136735705e-13	0.787343979401151
hfq	0.31056996604813	0.278277551957341	0.26831132688219	0.200972342167895	0.793720981775729	0.0591537719206582	0.0442302491659666	0.00914649463483216
ccaF1	0.0448489288642439	0.0761410357862141	0.575698531215703	0.822365034695521	2.26628029735602e-09	2.54635742589345e-80	3.75565245048609e-19	1.17285557198477e-38
