# Supplementary material for: The Impact of the Major Endoribonucleases RNase E and RNase III and of the sRNA StsR on Photosynthesis Gene Expression in Rhodobacter sphaeroides Is Growth-Phase-Dependent
Source: Int J Mol Sci. 2024 Aug 22;25(16):9123. doi: 10.3390/ijms25169123 (PMC11354728; doi:10.3390/ijms25169123)
Supplement: Supplementary file 1 [file ijms-25-09123-s001.zip › Table_S3_gene_expression_changes_between_wt_and_mutant_strains.xlsx]

## Sheet: Exponential phase
Gene expression change between wild type and mutant strains as log2 fold change
Group	Gene	Microaerobic		Phototrophic		Microaerobic		Phototrophic		Microaerobic		Phototrophic
		WT/rne(ts)	adj. p-value	Wt/rne(ts)	adj. p-value	Wt/rnc-	adj. p-value	WT/rnc-	adj. p-value	Wt/ΔStsR	adj. p-value	Wt/ΔStsR	adj. p-value
A	pucBAC†	-0.5	0.74	0.9	0.09	-0.18	0.8	-0.3	0.2	-0.56	0.3	-0.9	0.8
	pufQ-X†	-0.13	0.83	-0.65	0.2	0.06	0.94	-0.34	0.5	-1.3	4.6e-07	-1.8	0.6
	hemZ	-0.3	0.26	0.21	0.41	0.29	0.33	0.06	0.85	0.5	0.03	0.9	1.9e-05
	hemA	-0.18	0.58	-1.3	1.7e-08	0.28	0.38	-0.18	0.54	-1.1	1.4e-06	-1.9	4.1e-18
	crtE	-0.57	0.009	-1.6	1.2e-18	-0.44	0.05	-0.95	3.1e-07	0.6	0.0007	0.1	0.5
	crtIB†	-0.46	0.13	-1.1	0.005	-0.37	0.32	-0.6	0.1	0.4	0.01	0.3	0.09
	crtD	0.18	0.23	-1.2	4e-10	-0.37	0.13	-0.87	5.3e-06	0.6	4.3e-21	-0.3	0.17
	bchCXYZ†	0.06	0.89	-0.14	0.76	-0.19	0.97	-0.65	0.4	-0.19	0.7	-0.1	0.6
	bchEJ†	0.25	0.88	-1.7	0.001	0.05	0.21	-0.19	0.5	-1.4	0.02	-1.1	0.002
	crtA-bchI†	0.15	0.11	-0.5	-0.6	-0.54	0.16	-0.95	4.3e-08	0.3	0.4	-0.3	0.02
	RSP_0290	-0.48	0.01	-0.7	0.0001	-0.36	0.09	-0.58	0.0008	0.7	5.9e-05	0.4	0.03
	fbcFBC†	-0.1	0.8	-0.22	0.9	0.13	0.19	-0.12	0.5	0.3	0.0007	0.2	0.07
B	prrA	0.17	0.29	-0.7	0.0002	0.04	0.92	-0.49	0.01	0.4	0.01	0	0.9
	prrB	-0.39	0.05	-0.5	0.003	-0.29	0.2	-0.38	0.04	-1.1	3e-12	-1.7	2.4e-27
	fnrL	-0.27	0.5	0.55	0.005	-0.18	0.33	0.45	0.02	-0.5	0.01	0	0.9
	appA	-0.53	0.1	-1	0.0004	0.56	0.09	0.06	0.87	0.6	0.02	0.7	0.006
	ppsR	-0.16	0.53	0.4	0.04	0.11	0.69	0.56	0.002	-0.25	0.15	-0.1	0.6
C	rne	NA	NA	NA	NA	0.08	0.7	0.51	3.7e-05	0.8	1.6e-12	0.8	7e-12
	rnc	-0.52	0.04	0.32	0.23	NA	NA	NA	NA	1	6.8e-08	1.3	1.1e-11
	pnp	1	1.4e-08	1.8	3.1e-26	0.08	0.79	0.17	0.43	-1.2	3.1e-12	-0.8	1.8e-06
D	rpoHI	0.83	0.006	-0.14	0.67	-0.26	0.52	-0.97	0.003	0	0.9	-1	5.8e-05
	rpoHII	1.31	3.8e-06	0.33	0.32	0.74	0.02	0.58	0.056	-0.8	0.004	0.2	0.5
	rpoE1	1.1	6.7e-09	0.56	0.002	0.36	0.2	0.12	0.55	0.7	2.3e-05	0.7	3.5e-05
	RSP_3095	0.27	0.19	-0.72	0.03	0.09	0.86	-0.1	0.8	0.7	0.01	0.4	0.16
E	pcrZ	0	1	0.48	0.08	-0.7	0.008	-0.27	0.36	-1.7	6.4e-14	0.9	9.2e-05
	stsR	0.37	0.27	0.66	0.02	0.38	0.27	-0.25	0.4	NA	NA	NA	NA
	upsM	-0.6	-0.03	-0.48	0.11	-0.6	0.03	0	1	-0.7	2.2e-15	-0.9	5.9e-05
	ccsR1	1.2	1.3e-05	0.2	0.53	1.1	6.7e-05	-0.17	0.6	-0.6	0.02	-0.7	0.004
F	hfq	0.48	0.78	0.1	0.64	-0.36	0.07	-0.33	0.06	-2.1	4.8e-45	-2.1	1.7e-43
	ccaF1	2.48	0.05	0.31	0.05	0.18	0.75	-0.8	0.03	-2.4	1.1e-13	-3.3	5e-24
†: When the mean expression of multiple genes is presented, the greatest value among those genes is displayed in the adj. p-value column.

## Sheet: Stationary phase
Gene expression change between wild type and mutant strains as log2 fold change
Group	Gene	Microaerobic		Phototrophic		Microaerobic		Phototrophic		Microaerobic		Phototrophic
		WT/rne(ts)	adj. p-value	Wt/rne(ts)	adj. p-value	Wt/rnc-	adj. p-value	WT/rnc-	adj. p-value	Wt/ΔStsR	adj. p-value	Wt/ΔStsR	adj. p-value
A	pucBAC†	1.2	0.2	2.9	6.9e-22	0.16	0.96	2.2	3.1e-08	0.4	0.7	-1	0.8
	pufQ-X†	-0.9	0.3	1.8	0.7	-0.3	0.9	0.93	0.23	-0.9	0.06	0.05	1
	hemZ	0.1	0.73	0.16	0.53	0.5	0.1	0.2	0.52	0.5	0.06	0.3	0.2
	hemA	-0.4	0.14	-0.5	0.04	0	1	-0.3	0.24	0	0.7	-1.1	4.14e-05
	crtE	1.8	1e-09	0	0.93	0.9	0.004	-0.7	0.002	1.9	7.6e-14	0.6	0.004
	crtIB†	0.8	0.06	2.3	4.4e-17	0.78	0.1	-0.2	0.02	1.2	1.1e-05	0.5	0.3
	crtD	0.7	0.01	0.1	0.63	0	0.9	-0.3	0.26	0.2	0.5	-0.3	0.1
	bchCXYZ†	1.6	0.1	4.1	8.8e-19	0.9	0.01	1.1	0.006	0.84	0.2	-0.3	1
	bchEJ†	1.7	7e-05	-0.25	0.002	0.8	0.3	1	0.02	-0.5	0.18	0.4	0.2
	crtA-bchI†	1.3	0.4	1.6	0.004	0.34	0.36	0.5	0.03	0.3	0.09	-0.3	0.3
	RSP_0290	0.6	0.002	1.7	4e-28	-0.4	0.03	0.28	0.18	0	0.9	-0.5	0.008
	fbcFBC†	0.2	0.2	2.1	4.7e-26	0.57	0.25	0.43	0.4	0.5	0.06	0.2	0.9
B	prrA	-1.8	1.5e-17	-0.7	6.1e-05	-0.5	0.008	0	1	-0.4	0.02	-0.6	0.003
	prrB	-0.5	0.006	-0.8	6.1e-05	-0.9	1.8e-06	-0.2	0.37	-1.2	3e-13	0.1	0.6
	fnrL	-1.2	6.7e-11	-0.37	0.06	-0.7	9.4e-05	-0.3	0.21	-0.8	7e-06	0.2	0.2
	appA	0.3	0.3	-0.7	0.01	0.9	0.001	0.3	0.33	0.6	0.04	-0.9	0.001
	ppsR	-0.4	0.2	0.2	0.58	0.3	0.25	0.74	0.003	-0.4	0.07	-0.5	0.03
C	rne	NA	NA	NA	NA	0.1	0.62	0.4	0.25	-0.8	1.7e-08	-0.6	6.6e-05
	rnc	2	7.2e-09	0.3	0.34	NA	NA	NA	NA	0.4	0.2	-0.3	0.2
	pnp	0.5	0.02	1.3	8.6e-11	0	0.95	0.4	0.08	0.4	0.07	0	0.8
D	rpoHI	1.6	5.2e-11	-0.6	0.02	0.5	0.06	-0.4	0.24	1.1	4.8e-06	1.1	0.00051
	rpoHII	-0.8	0.002	-0.7	0.01	-0.4	0.13	-0.6	0.06	-2.9	2.9e-31	-0.6	0.04
	rpoE1	-0.2	0.2	-1.6	3.5e-24	-0.15	0.47	-0.5	0.003	-1.2	1.1e-14	-0.8	1.9e-06
	RSP_3095	-0.9	0.0003	-2.6	1.5e-27	0.17	0.61	-1.8	5.5e-13	1.2	1e-06	-1.5	1.9e-09
E	pcrZ	1.8	2.3e-15	-0.7	0.002	1	0.0001	0.13	0.7	0.94	8.4e-05	-0.3	0.3
	stsR	1.6	1.4e-11	0.27	0.32	0.3	0.29	0.69	0.02	NA	NA	NA	NA
	upsM	-1.3	0.006	-0.3	0.63	-0.4	0.19	0.94	0.04	-1.1	5.2e-05	-0.3	0.5
	ccsR1	2	2.4e-05	4.1	2.1e-54	3.1	2.1e-14	2.1	3.5e-13	1.4	1.4e-15	3.4	9.2e-37
F	hfq	-1.9	1.9e-22	-1.4	2e-17	-0.12	0.58	0.3	0.2	0.3	0.06	0.8	3.3e-06
	ccaF1	0.6	0.08	4.9	4.6e-53	0.4	0.33	1.3	0.03	0.1	0.8	2	2.6e-09
†: When the mean expression of multiple genes is presented, the greatest value among those genes is displayed in the adj. p-value column.
